# Supplementary material for: Anti-Cancer Drugs: Trends and Insights from PubMed Records
Source: Pharmaceutics. 2025 May 4;17(5):610. doi: 10.3390/pharmaceutics17050610 (PMC12115157; doi:10.3390/pharmaceutics17050610)
Supplement: Supplementary file 1 [file pharmaceutics-17-00610-s001.zip]

Archive with 16 entries (16 files):
- category_pairs.tsv
- __MACOSX/._category_pairs.tsv
- classification_NameOfSubstance.txt
- __MACOSX/._classification_NameOfSubstance.txt
- filtered_heatmap_data.tsv
- __MACOSX/._filtered_heatmap_data.tsv
- ImmuneCheckpoint_filtered_immune_data_with_titles.tsv
- __MACOSX/._ImmuneCheckpoint_filtered_immune_data_with_titles.tsv
- NameOfSubstance_trigrams_full.html
- __MACOSX/._NameOfSubstance_trigrams_full.html
- NameOfSubstance_trigrams_pandemic_decrease.tsv
- __MACOSX/._NameOfSubstance_trigrams_pandemic_decrease.tsv
- NameOfSubstance_trigrams_pandemic_increase.tsv
- __MACOSX/._NameOfSubstance_trigrams_pandemic_increase.tsv
- vaccine_data.tsv
- __MACOSX/._vaccine_data.tsv
