# Supplementary material for: Anti-Cancer Drugs: Trends and Insights from PubMed Records
Source: Pharmaceutics. 2025 May 4;17(5):610. doi: 10.3390/pharmaceutics17050610 (PMC12115157; doi:10.3390/pharmaceutics17050610)
Supplement: Supplementary file 1 [file pharmaceutics-17-00610-s001.zip › category_pairs.tsv]

CategoryList	Category2	Weight
Apoptosis and Cell Death	Biomarkers	28
Apoptosis and Cell Death	Classical Chemotherapy Agents	23
Apoptosis and Cell Death	Drug Resistance	2
Apoptosis and Cell Death	Growth Factor Receptors	21
Apoptosis and Cell Death	Immune Checkpoint	94
Apoptosis and Cell Death	Immunotherapies (non-checkpoint)	13
Apoptosis and Cell Death	Inflammation - COX - NSAIDs	6
Apoptosis and Cell Death	Monoclonal Antibodies	16
Apoptosis and Cell Death	Phytogenic Agents	17
Apoptosis and Cell Death	Supportive	15
Apoptosis and Cell Death	Targeted Therapies	18
Apoptosis and Cell Death	Tumor Suppressors	2
Biomarkers	Classical Chemotherapy Agents	24
Biomarkers	Drug Resistance	6
Biomarkers	Growth Factor Receptors	32
Biomarkers	Immune Checkpoint	215
Biomarkers	Immunotherapies (non-checkpoint)	21
Biomarkers	Inflammation - COX - NSAIDs	7
Biomarkers	Monoclonal Antibodies	61
Biomarkers	Phytogenic Agents	12
Biomarkers	Supportive	25
Biomarkers	Targeted Therapies	35
Biomarkers	Tumor Suppressors	6
Classical Chemotherapy Agents	Drug Resistance	8
Classical Chemotherapy Agents	Growth Factor Receptors	27
Classical Chemotherapy Agents	Immune Checkpoint	186
Classical Chemotherapy Agents	Immunotherapies (non-checkpoint)	16
Classical Chemotherapy Agents	Inflammation - COX - NSAIDs	5
Classical Chemotherapy Agents	Monoclonal Antibodies	52
Classical Chemotherapy Agents	Phytogenic Agents	42
Classical Chemotherapy Agents	Supportive	27
Classical Chemotherapy Agents	Targeted Therapies	31
Classical Chemotherapy Agents	Tumor Suppressors	1
Drug Resistance	Growth Factor Receptors	2
Drug Resistance	Immune Checkpoint	14
Drug Resistance	Immunotherapies (non-checkpoint)	1
Drug Resistance	Monoclonal Antibodies	1
Drug Resistance	Phytogenic Agents	2
Drug Resistance	Supportive	4
Drug Resistance	Targeted Therapies	1
Drug Resistance	Tumor Suppressors	1
Growth Factor Receptors	Immune Checkpoint	190
Growth Factor Receptors	Immunotherapies (non-checkpoint)	10
Growth Factor Receptors	Inflammation - COX - NSAIDs	5
Growth Factor Receptors	Monoclonal Antibodies	84
Growth Factor Receptors	Phytogenic Agents	14
Growth Factor Receptors	Supportive	31
Growth Factor Receptors	Targeted Therapies	69
Growth Factor Receptors	Tumor Suppressors	4
Immune Checkpoint	Immunotherapies (non-checkpoint)	88
Immune Checkpoint	Inflammation - COX - NSAIDs	35
Immune Checkpoint	Monoclonal Antibodies	465
Immune Checkpoint	Phytogenic Agents	77
Immune Checkpoint	Supportive	149
Immune Checkpoint	Targeted Therapies	230
Immune Checkpoint	Tumor Suppressors	11
Immunotherapies (non-checkpoint)	Inflammation - COX - NSAIDs	3
Immunotherapies (non-checkpoint)	Monoclonal Antibodies	35
Immunotherapies (non-checkpoint)	Phytogenic Agents	9
Immunotherapies (non-checkpoint)	Supportive	7
Immunotherapies (non-checkpoint)	Targeted Therapies	16
Inflammation - COX - NSAIDs	Monoclonal Antibodies	6
Inflammation - COX - NSAIDs	Phytogenic Agents	3
Inflammation - COX - NSAIDs	Supportive	15
Inflammation - COX - NSAIDs	Targeted Therapies	4
Monoclonal Antibodies	Phytogenic Agents	15
Monoclonal Antibodies	Supportive	48
Monoclonal Antibodies	Targeted Therapies	67
Monoclonal Antibodies	Tumor Suppressors	2
Phytogenic Agents	Supportive	19
Phytogenic Agents	Targeted Therapies	18
Phytogenic Agents	Tumor Suppressors	3
Supportive	Targeted Therapies	39
Targeted Therapies	Tumor Suppressors	5
