# Supplementary material for: Anti-Cancer Drugs: Trends and Insights from PubMed Records
Source: Pharmaceutics. 2025 May 4;17(5):610. doi: 10.3390/pharmaceutics17050610 (PMC12115157; doi:10.3390/pharmaceutics17050610)
Supplement: Supplementary file 1 [file pharmaceutics-17-00610-s001.zip › classification_NameOfSubstance.txt]

n.Class	Class	Trigram
1	Monoclonal Antibodies	antibodies, monoclonal, humanized
1	Monoclonal Antibodies	monoclonal, humanized, antineoplastic agents
1	Monoclonal Antibodies	antibodies, monoclonal, antineoplastic agents
1	Monoclonal Antibodies	angiogenesis inhibitors, antibodies, monoclonal
1	Monoclonal Antibodies	antibodies, monoclonal, murine-derived
1	Monoclonal Antibodies	antineoplastic, antibodies, monoclonal
1	Monoclonal Antibodies	antibodies, monoclonal, neoplasm
1	Monoclonal Antibodies	monoclonal, antigens, neoplasm
1	Monoclonal Antibodies	monoclonal, humanized, antigens
1	Monoclonal Antibodies	monoclonal, antineoplastic agents, immunoconjugates
1	Monoclonal Antibodies	anti-inflammatory agents, antibodies, monoclonal
1	Monoclonal Antibodies	non-steroidal, antibodies, monoclonal
1	Monoclonal Antibodies	monoclonal, humanized, bevacizumab
2	Immune Checpoint	b7-h1 antigen, cd274 protein, human
2	Immune Checpoint	pdcd1 protein, human, programmed cell death 1 receptor
2	Immune Checpoint	cd274 protein, human, pdcd1 protein
2	Immune Checpoint	cd274 protein, human, immune checkpoint inhibitors
2	Immune Checpoint	ctla-4 antigen, ctla4 protein, human
2	Immune Checpoint	cd274 protein, human, ctla-4 antigen
2	Immune Checpoint	human, ctla-4 antigen, ctla4 protein
2	Immune Checpoint	monoclonal, humanized, b7-h1 antigen
2	Immune Checpoint	antineoplastic agents, b7-h1 antigen, cd274 protein
3	Transporters	atp binding cassette transporter, subfamily b, member 1
3	Transporters	human, atp binding cassette transporter, subfamily b
3	Transporters	abcb1 protein, human, atp binding cassette transporter
3	Transporters	atp binding cassette transporter, subfamily g, member 2
3	Transporters	subfamily g, member 2, atp-binding cassette transporters
3	Transporters	abcg2 protein, human, atp binding cassette transporter
3	Transporters	human, atp binding cassette transporter, subfamily g
3	Transporters	subfamily b, member 1, subfamily g
3	Transporters	member 1, subfamily g, member 2
4	Drug Resistance	subfamily b, member 1, antineoplastic agents
4	Drug Resistance	member 1, antibiotics, antineoplastic
4	Drug Resistance	subfamily b, member 1, antibiotics
4	Drug Resistance	atp binding cassette transporter, subfamily b, antineoplastic agents
4	Drug Resistance	member 2, atp-binding cassette transporters, antineoplastic agents
5	Inflammation, COX, and NSAIDs	anti-inflammatory agents, non-steroidal, antineoplastic agents
5	Inflammation, COX, and NSAIDs	cyclooxygenase 2, ptgs2 protein, human
5	Inflammation, COX, and NSAIDs	ptgs2 protein, human, prostaglandin-endoperoxide synthases
5	Inflammation, COX, and NSAIDs	anti-inflammatory agents, non-steroidal, aspirin
5	Inflammation, COX, and NSAIDs	anti-inflammatory agents, non-steroidal, anticarcinogenic agents
5	Inflammation, COX, and NSAIDs	anti-inflammatory agents, non-steroidal, cyclooxygenase 2 inhibitors
5	Inflammation, COX, and NSAIDs	cyclooxygenase 2 inhibitors, cyclooxygenase inhibitors, isoenzymes
5	Inflammation, COX, and NSAIDs	cyclooxygenase inhibitors, isoenzymes, membrane proteins
5	Inflammation, COX, and NSAIDs	non-steroidal, cyclooxygenase 2 inhibitors, cyclooxygenase inhibitors
5	Inflammation, COX, and NSAIDs	cyclooxygenase 1, cyclooxygenase 2, ptgs1 protein
5	Inflammation, COX, and NSAIDs	cyclooxygenase 2, ptgs1 protein, human
5	Inflammation, COX, and NSAIDs	ptgs1 protein, human, ptgs2 protein
5	Inflammation, COX, and NSAIDs	anti-inflammatory agents, non-steroidal, acetaminophen
5	Inflammation, COX, and NSAIDs	isoenzymes, membrane proteins, cyclooxygenase 2
5	Inflammation, COX, and NSAIDs	human, ptgs2 protein, prostaglandin-endoperoxide synthases
5	Inflammation, COX, and NSAIDs	anti-inflammatory agents, non-steroidal, cyclooxygenase inhibitors
5	Inflammation, COX, and NSAIDs	anti-inflammatory agents, non-steroidal, hydroxymethylglutaryl-coa reductase inhibitors
5	Inflammation, COX, and NSAIDs	anti-inflammatory agents, non-steroidal, isoenzymes
5	Inflammation, COX, and NSAIDs	membrane proteins, cyclooxygenase 1, cyclooxygenase 2
5	Inflammation, COX, and NSAIDs	non-steroidal, antineoplastic agents, cyclooxygenase 2 inhibitors
5	Inflammation, COX, and NSAIDs	anti-inflammatory agents, non-steroidal, enzyme inhibitors
5	Inflammation, COX, and NSAIDs	opioid, anti-inflammatory agents, non-steroidal
5	Inflammation, COX, and NSAIDs	analgesics, opioid, anti-inflammatory agents
5	Inflammation, COX, and NSAIDs	analgesics, anti-inflammatory agents, non-steroidal
5	Inflammation, COX, and NSAIDs	analgesics, non-narcotic, anti-inflammatory agents
5	Inflammation, COX, and NSAIDs	non-narcotic, anti-inflammatory agents, non-steroidal
5	Inflammation, COX, and NSAIDs	anti-inflammatory agents, non-steroidal, biomarkers
5	Inflammation, COX, and NSAIDs	angiogenesis inhibitors, anti-inflammatory agents, non-steroidal
5	Inflammation, COX, and NSAIDs	anti-inflammatory agents, non-steroidal, antioxidants
5	Inflammation, COX, and NSAIDs	anti-inflammatory agents, antineoplastic agents, phytogenic
6	Phytogenic Agents and Chinese Herbal	antineoplastic agents, phytogenic, drugs
6	Phytogenic Agents and Chinese Herbal	phytogenic, drugs, chinese herbal
6	Phytogenic Agents and Chinese Herbal	antineoplastic agents, phytogenic, taxoids
6	Phytogenic Agents and Chinese Herbal	antineoplastic, antineoplastic agents, phytogenic
6	Phytogenic Agents and Chinese Herbal	antineoplastic agents, phytogenic, plant extracts
6	Phytogenic Agents and Chinese Herbal	phytogenic, taxoids, docetaxel
6	Phytogenic Agents and Chinese Herbal	antineoplastic agents, phytogenic, paclitaxel
6	Phytogenic Agents and Chinese Herbal	antineoplastic agents, phytogenic, antioxidants
6	Phytogenic Agents and Chinese Herbal	drugs, chinese herbal, plant extracts
6	Phytogenic Agents and Chinese Herbal	antineoplastic agents, drugs, chinese herbal
6	Phytogenic Agents and Chinese Herbal	drugs, chinese herbal, flavonoids
6	Phytogenic Agents and Chinese Herbal	drugs, chinese herbal, phytochemicals
6	Phytogenic Agents and Chinese Herbal	drugs, chinese herbal, proto-oncogene proteins c-bcl-2
6	Phytogenic Agents and Chinese Herbal	antineoplastic agents, phytogenic, biological products
6	Phytogenic Agents and Chinese Herbal	antineoplastic agents, phytogenic, diterpenes
6	Phytogenic Agents and Chinese Herbal	angiogenesis inhibitors, antineoplastic agents, phytogenic
6	Phytogenic Agents and Chinese Herbal	alkaloids, antineoplastic agents, phytogenic
6	Phytogenic Agents and Chinese Herbal	anticarcinogenic agents, antineoplastic agents, phytogenic
6	Phytogenic Agents and Chinese Herbal	antineoplastic agents, phytogenic, apoptosis regulatory proteins
6	Phytogenic Agents and Chinese Herbal	taxoids, docetaxel, paclitaxel
6	Phytogenic Agents and Chinese Herbal	antineoplastic agents, phytogenic, paclitaxel
6	Phytogenic Agents and Chinese Herbal	anti-inflammatory agents, drugs, chinese herbal
6	Phytogenic Agents and Chinese Herbal	drugs, chinese herbal, nf-kappa b
6	Phytogenic Agents and Chinese Herbal	drugs, chinese herbal, rna
6	Phytogenic Agents and Chinese Herbal	drug combinations, drugs, chinese herbal
6	Phytogenic Agents and Chinese Herbal	cytokines, drugs, chinese herbal
6	Phytogenic Agents and Chinese Herbal	diterpenes, drugs, chinese herbal
6	Phytogenic Agents and Chinese Herbal	antioxidants, drugs, chinese herbal
6	Phytogenic Agents and Chinese Herbal	drugs, chinese herbal, antineoplastic agents
6	Phytogenic Agents and Chinese Herbal	drugs, chinese herbal, flavanones
6	Phytogenic Agents and Chinese Herbal	human, drugs, chinese herbal
6	Phytogenic Agents and Chinese Herbal	non-steroidal, antineoplastic agents, phytogenic
7	Growth Factor Receptors	human, receptor, erbb-2
7	Growth Factor Receptors	erbb2 protein, human, receptor
7	Growth Factor Receptors	egfr protein, human, erbb receptors
7	Growth Factor Receptors	erbb receptors, receptor, erbb-2
7	Growth Factor Receptors	erbb2 protein, receptor, erbb-2
7	Growth Factor Receptors	vegfa protein, human, vascular endothelial growth factor a
7	Growth Factor Receptors	kdr protein, human, vascular endothelial growth factor receptor-2
7	Growth Factor Receptors	egfr protein, human, erbb2 protein
7	Growth Factor Receptors	alk protein, human, anaplastic lymphoma kinase
8	Targeted Therapies	receptor, erbb-2, trastuzumab
8	Targeted Therapies	receptor, erbb-2, pertuzumab
8	Targeted Therapies	mtor protein, human, tor serine-threonine kinases
8	Targeted Therapies	braf protein, human, proto-oncogene proteins b-raf
8	Targeted Therapies	antineoplastic agents, protein kinase inhibitors, quinazolines
8	Targeted Therapies	protein kinase inhibitors, egfr protein, human
8	Targeted Therapies	phenylurea compounds, protein kinase inhibitors, pyridines
8	Targeted Therapies	piperazines, protein kinase inhibitors, pyrimidines
8	Targeted Therapies	humanized, antineoplastic agents, quinazolines
8	Targeted Therapies	ribosomal protein s6 kinases, 70-kda, tor serine-threonine kinases
8	Targeted Therapies	protein kinases, mtor protein, human
8	Targeted Therapies	adaptor proteins, signal transducing, antineoplastic agents
9	Classical Chemotherapy Agents	antibiotics, antineoplastic, antineoplastic agents
9	Classical Chemotherapy Agents	antimetabolites, antineoplastic, antineoplastic agents
9	Classical Chemotherapy Agents	antibiotics, antineoplastic, doxorubicin
9	Classical Chemotherapy Agents	vincristine, doxorubicin, cyclophosphamide
9	Classical Chemotherapy Agents	antineoplastic agents, dna, neoplasm
9	Classical Chemotherapy Agents	antineoplastic agents, drugs, investigational
9	Classical Chemotherapy Agents	antimetabolites, antineoplastic, deoxycytidine
9	Classical Chemotherapy Agents	antineoplastic, deoxycytidine, gemcitabine
9	Classical Chemotherapy Agents	antibiotics, antineoplastic, antimetabolites
9	Classical Chemotherapy Agents	antineoplastic agents, alkylating, dioxoles
9	Classical Chemotherapy Agents	dna topoisomerases, type i, type ii
9	Classical Chemotherapy Agents	leucovorin, fluorouracil, camptothecin
9	Classical Chemotherapy Agents	deoxycytidine, cisplatin, gemcitabine
9	Classical Chemotherapy Agents	irinotecan, leucovorin, fluorouracil
9	Classical Chemotherapy Agents	anthracyclines, antibiotics, antineoplastic
9	Classical Chemotherapy Agents	antibiotics, antineoplastic, antibodies
9	Classical Chemotherapy Agents	antineoplastic agents, benzamides, piperazines
9	Classical Chemotherapy Agents	antineoplastic agents, bridged bicyclo compounds, heterocyclic
9	Classical Chemotherapy Agents	piperazines, pyrimidines, imatinib mesylate
9	Classical Chemotherapy Agents	antibiotics, antineoplastic, drug carriers
9	Classical Chemotherapy Agents	s 1 (combination), tegafur, oxonic acid
9	Classical Chemotherapy Agents	antineoplastic agents, organoplatinum compounds, oxaliplatin
9	Classical Chemotherapy Agents	deoxycytidine, capecitabine, fluorouracil
9	Classical Chemotherapy Agents	member 1, antibiotics, antineoplastic
9	Classical Chemotherapy Agents	subfamily b, member 1, antibiotics
10	Biomarkers	antineoplastic agents, biomarkers, tumor
10	Biomarkers	stat3 transcription factor, stat3 protein, human
10	Biomarkers	b7-h1 antigen, biomarkers, tumor
10	Biomarkers	biomarkers, tumor, cd274 protein
10	Biomarkers	angiogenesis inhibitors, biomarkers, tumor
10	Biomarkers	antineoplastic agents, immunological, biomarkers
10	Biomarkers	immunological, biomarkers, tumor
10	Biomarkers	biomarkers, tumor, protein kinase inhibitors
10	Biomarkers	biomarkers, tumor, rna
10	Biomarkers	tumor, cd274 protein, human
10	Biomarkers	antigens, neoplasm, antineoplastic agents
10	Biomarkers	antigens, cd, differentiation
10	Biomarkers	antigens, cd20, antineoplastic agents
11	Tumor Suppressors	tp53 protein, human, tumor suppressor protein p53
11	Tumor Suppressors	cdkn1a protein, human, cyclin-dependent kinase inhibitor p21
11	Tumor Suppressors	antineoplastic agents, cdkn1a protein, human
12	Apoptosis and Cell Death	casp3 protein, human, caspase 3
12	Apoptosis and Cell Death	casp3 protein, caspase 3, caspases
12	Apoptosis and Cell Death	caspase 3, caspase 8, caspase 9
12	Apoptosis and Cell Death	birc5 protein, human, inhibitor of apoptosis proteins
12	Apoptosis and Cell Death	antineoplastic agents, bax protein, human
12	Apoptosis and Cell Death	faslg protein, human, fas ligand protein
12	Apoptosis and Cell Death	tnf-related apoptosis-inducing ligand, tnfsf10 protein, human
12	Apoptosis and Cell Death	antineoplastic agents, birc5 protein, human
12	Apoptosis and Cell Death	antineoplastic agents, phytogenic, apoptosis regulatory proteins
12	Apoptosis and Cell Death	antineoplastic agents, bcl2 protein, human
12	Apoptosis and Cell Death	proto-oncogene proteins c-bcl-2, rna, messenger
12	Apoptosis and Cell Death	human, caspase 3, caspases
13	Nucleic Acids, RNA, and Gene Therapies	rna, messenger, receptors
13	Nucleic Acids, RNA, and Gene Therapies	micrornas, rna, circular
13	Nucleic Acids, RNA, and Gene Therapies	rna, messenger, small interfering
13	Nucleic Acids, RNA, and Gene Therapies	human, micrornas, rna
13	Nucleic Acids, RNA, and Gene Therapies	rna, small interfering, receptors
13	Nucleic Acids, RNA, and Gene Therapies	micrornas, rna, long noncoding
13	Nucleic Acids, RNA, and Gene Therapies	antineoplastic agents, aptamers, nucleotide
13	Nucleic Acids, RNA, and Gene Therapies	rna, messenger, neoplasm
13	Nucleic Acids, RNA, and Gene Therapies	neoplasm proteins, rna, messenger
13	Nucleic Acids, RNA, and Gene Therapies	rna, messenger, sulfonamides
13	Nucleic Acids, RNA, and Gene Therapies	mirn21 microrna, human, micrornas
13	Nucleic Acids, RNA, and Gene Therapies	receptors, cytoplasmic and nuclear, transcription factors
13	Nucleic Acids, RNA, and Gene Therapies	drugs, chinese herbal, rna
14	Drug Delivery and Advanced Formulations	polylactic acid-polyglycolic acid copolymer, polyglycolic acid, lactic acid
14	Drug Delivery and Advanced Formulations	antineoplastic agents, drug carriers, micelles
14	Drug Delivery and Advanced Formulations	antibiotics, antineoplastic, drug carriers
14	Drug Delivery and Advanced Formulations	antineoplastic agents, delayed-action preparations, drug carriers
14	Drug Delivery and Advanced Formulations	antineoplastic agents, drug carriers, liposomes
14	Drug Delivery and Advanced Formulations	liposomal doxorubicin, polyethylene glycols, doxorubicin
14	Drug Delivery and Advanced Formulations	antineoplastic agents, phytogenic, drug carriers
