# Supplementary material for: Anti-Cancer Drugs: Trends and Insights from PubMed Records
Source: Pharmaceutics. 2025 May 4;17(5):610. doi: 10.3390/pharmaceutics17050610 (PMC12115157; doi:10.3390/pharmaceutics17050610)
Supplement: Supplementary file 1 [file pharmaceutics-17-00610-s001.zip › filtered_heatmap_data.tsv]

Year	NameOfSubstance_List	Count	TotalCount	Quartile
2024	3,8-dihydroxy-6h-dibenzo(b,d)pyran-6-one	1	1	Q4
2022	acarbose	1	1	Q4
2021	acetamides	1	1	Q4
2020	acetylmuramyl-alanyl-isoglutamine	1	1	Q4
2021	adenosine	1	1	Q4
2020	adjuvants	1	1	Q4
2020	adrenal cortex hormones	1	2	Q2
2024	adrenal cortex hormones	1	2	Q2
2021	alkaloids	1	1	Q4
2022	alkylating agents	1	1	Q4
2021	aminopyridines	1	1	Q4
2020	analgesics	1	3	Q2
2022	analgesics	2	3	Q2
2022	androgen antagonists	1	1	Q4
2020	angiotensin receptor antagonists	1	3	Q2
2021	angiotensin receptor antagonists	1	3	Q2
2023	angiotensin receptor antagonists	1	3	Q2
2020	angiotensin-converting enzyme inhibitors	1	4	Q1
2021	angiotensin-converting enzyme inhibitors	1	4	Q1
2022	angiotensin-converting enzyme inhibitors	1	4	Q1
2023	angiotensin-converting enzyme inhibitors	1	4	Q1
2022	angiotensins	1	1	Q4
2022	anlotinib	2	3	Q2
2024	anlotinib	1	3	Q2
2020	antacids	1	2	Q2
2024	antacids	1	2	Q2
2022	anthracyclines	1	1	Q4
2020	anti-anxiety agents	1	1	Q4
2020	anti-bacterial agents	1	4	Q1
2021	anti-bacterial agents	1	4	Q1
2024	anti-bacterial agents	2	4	Q1
2020	antigens	1	3	Q2
2021	antigens	1	3	Q2
2022	antigens	1	3	Q2
2020	antihypertensive agents	1	1	Q4
2021	antimetabolites	1	1	Q4
2021	antineoplastic	1	1	Q4
2020	antirheumatic agents	2	6	Q1
2022	antirheumatic agents	1	6	Q1
2023	antirheumatic agents	2	6	Q1
2024	antirheumatic agents	1	6	Q1
2022	antisense	1	1	Q4
2021	ascorbic acid	1	1	Q4
2021	aspirin	1	1	Q4
2020	autoantibodies	1	3	Q2
2021	autoantibodies	1	3	Q2
2023	autoantibodies	1	3	Q2
2024	azetidines	1	1	Q4
2020	b2m protein	1	1	Q4
2024	b7 antigens	1	1	Q4
2024	baricitinib	1	1	Q4
2021	benzamides	1	1	Q4
2024	benzofurans	1	1	Q4
2020	beta 2-microglobulin	1	1	Q4
2021	beta catenin	1	1	Q4
2022	bevacizumab	1	3	Q2
2023	bevacizumab	1	3	Q2
2024	bevacizumab	1	3	Q2
2024	bile acids and salts	1	1	Q4
2021	biocompatible materials	1	1	Q4
2020	biological products	1	1	Q4
2024	biphenyl compounds	1	1	Q4
2021	bispecific	1	1	Q4
2021	bms202	1	2	Q2
2023	bms202	1	2	Q2
2020	braf protein	1	1	Q4
2024	brequinar	1	1	Q4
2024	c-peptide	1	1	Q4
2023	cabozantinib	1	1	Q4
2022	calcium	1	1	Q4
2023	camrelizumab	1	1	Q4
2020	cancer vaccines	3	4	Q1
2022	cancer vaccines	1	4	Q1
2020	carboplatin	1	3	Q2
2021	carboplatin	1	3	Q2
2022	carboplatin	1	3	Q2
2024	carboxymethyl-chitosan	1	1	Q4
2020	cd	1	1	Q4
2024	cd276 protein	1	1	Q4
2021	cd3 complex	1	1	Q4
2021	cell surface	1	1	Q4
2020	cetuximab	1	1	Q4
2024	cgas protein	1	1	Q4
2020	chd8 protein	1	1	Q4
2021	chemokines	1	1	Q4
2021	chimeric antigen	1	1	Q4
2021	chinese herbal	1	4	Q1
2024	chinese herbal	3	4	Q1
2024	chitosan	1	1	Q4
2020	cholesterol	1	1	Q4
2024	chrm3 protein	1	1	Q4
2024	circular	1	1	Q4
2020	circulating tumor dna	1	1	Q4
2020	cisplatin	1	4	Q1
2021	cisplatin	1	4	Q1
2022	cisplatin	2	4	Q1
2022	class i phosphatidylinositol 3-kinases	1	1	Q4
2024	connexin 43	1	1	Q4
2024	coumarins	1	1	Q4
2022	crizotinib	1	1	Q4
2021	cxc	1	1	Q4
2024	cyclic	1	1	Q4
2024	cyclic guanosine monophosphate-adenosine monophosphate	1	1	Q4
2023	cyclophosphamide	1	1	Q4
2021	cytokines	1	1	Q4
2022	cytotoxins	1	1	Q4
2020	dabrafenib	1	1	Q4
2020	delayed-action preparations	1	1	Q4
2024	dihydroorotate dehydrogenase	1	1	Q4
2023	diuretics	1	1	Q4
2021	dkk1 protein	1	1	Q4
2022	dna	1	1	Q4
2020	dna-binding proteins	1	1	Q4
2021	dostarlimab	1	1	Q4
2023	doxorubicin	1	1	Q4
2021	drug carriers	1	1	Q4
2021	drug combinations	1	1	Q4
2020	drug implants	1	1	Q4
2021	drugs	2	7	Q1
2022	drugs	1	7	Q1
2024	drugs	4	7	Q1
2020	durvalumab	1	1	Q4
2020	egfr protein	1	2	Q2
2024	egfr protein	1	2	Q2
2023	elav proteins	1	1	Q4
2021	enzyme inhibitors	1	2	Q2
2024	enzyme inhibitors	1	2	Q2
2020	erbb receptors	3	6	Q1
2021	erbb receptors	1	6	Q1
2024	erbb receptors	1	6	Q1
2025	erbb receptors	1	6	Q1
2020	erbb-2	2	4	Q1
2021	erbb-2	1	4	Q1
2025	erbb-2	1	4	Q1
2020	erbb2 protein	1	3	Q2
2021	erbb2 protein	1	3	Q2
2025	erbb2 protein	1	3	Q2
2020	f-box proteins	1	1	Q4
2024	fibrinolytic agents	1	1	Q4
2020	fluorouracil	1	3	Q2
2021	fluorouracil	1	3	Q2
2024	fluorouracil	1	3	Q2
2021	folfirinox	1	2	Q2
2022	folfirinox	1	2	Q2
2023	gastrointestinal agents	1	1	Q4
2020	glucocorticoids	2	4	Q1
2023	glucocorticoids	1	4	Q1
2024	glucocorticoids	1	4	Q1
2024	glycated hemoglobin	1	1	Q4
2024	glycerol	1	1	Q4
2023	guanosine triphosphate	1	1	Q4
2020	hdl	1	1	Q4
2023	histamine antagonists	1	1	Q4
2024	histamine h2 antagonists	1	1	Q4
2023	histocompatibility antigens class ii	1	1	Q4
2020	histone deacetylase inhibitors	1	3	Q2
2021	histone deacetylase inhibitors	2	3	Q2
2021	histone deacetylases	1	1	Q4
2024	hmgb1 protein	1	1	Q4
2024	hmgn1 protein	1	1	Q4
2024	hmpl-013	1	1	Q4
2020	humanized	3	8	Q1
2021	humanized	2	8	Q1
2022	humanized	2	8	Q1
2024	humanized	1	8	Q1
2024	hydrogels	1	1	Q4
2021	hydroxymethylglutaryl-coa reductase inhibitors	1	2	Q2
2023	hydroxymethylglutaryl-coa reductase inhibitors	1	2	Q2
2022	hypoglycemic agents	1	1	Q4
2020	imidazoles	1	2	Q2
2024	imidazoles	1	2	Q2
2024	immune checkpoint proteins	1	1	Q4
2022	immunoconjugates	1	2	Q2
2024	immunoconjugates	1	2	Q2
2020	immunoglobulins	1	1	Q4
2020	immunologic	1	2	Q2
2024	immunologic	1	2	Q2
2020	immunologic factors	1	2	Q2
2022	immunologic factors	1	2	Q2
2024	immunomodulating agents	1	1	Q4
2020	immunosuppressive agents	1	2	Q2
2023	immunosuppressive agents	1	2	Q2
2022	indoles	1	2	Q2
2024	indoles	1	2	Q2
2021	inflammation mediators	1	1	Q4
2023	infliximab	1	1	Q4
2022	insulin	1	2	Q2
2024	insulin	1	2	Q2
2021	intercellular signaling peptides and proteins	1	1	Q4
2022	interferons	1	2	Q2
2024	interferons	1	2	Q2
2020	intravenous	1	1	Q4
2021	investigational	1	3	Q2
2022	investigational	1	3	Q2
2024	investigational	1	3	Q2
2021	irinotecan	1	2	Q2
2024	irinotecan	1	2	Q2
2024	jak1 protein	1	1	Q4
2024	janus kinase 1	1	1	Q4
2020	jumonji domain-containing histone demethylases	1	1	Q4
2020	kdm2a protein	1	1	Q4
2022	kelch-like ech-associated protein 1	1	1	Q4
2022	kras protein	2	5	Q1
2023	kras protein	1	5	Q1
2024	kras protein	1	5	Q1
2025	kras protein	1	5	Q1
2020	lag3 protein	1	1	Q4
2021	leucovorin	1	1	Q4
2021	ligands	1	2	Q2
2024	ligands	1	2	Q2
2020	lipids	1	1	Q4
2020	lipoproteins	1	1	Q4
2021	liposomes	1	1	Q4
2023	lovastatin	1	1	Q4
2020	lymphocyte activation gene 3 protein	1	1	Q4
2020	map kinase kinase kinases	1	1	Q4
2020	member 14	1	1	Q4
2024	membrane glycoproteins	1	1	Q4
2024	membrane proteins	1	1	Q4
2021	membrane transport proteins	1	1	Q4
2022	messenger	1	1	Q4
2021	metformin	1	2	Q2
2022	metformin	1	2	Q2
2020	methotrexate	1	2	Q2
2022	methotrexate	1	2	Q2
2022	micrornas	1	1	Q4
2023	molecular chaperones	1	1	Q4
2023	mouse	1	8	Q1
2024	mouse	7	8	Q1
2021	mtor protein	1	1	Q4
2024	muscarinic m3	1	1	Q4
2021	n-(2-amino-5-fluorobenzyl)-4-(n-(pyridine-3-acrylyl)aminomethyl)benzamide	1	1	Q4
2021	n-end cysteine peptide tumor-homing peptide	1	1	Q4
2021	n-methyladenosine	1	1	Q4
2023	nanodiamonds	1	1	Q4
2022	natriuretic peptides	1	1	Q4
2022	neoplasm	1	1	Q4
2024	nerve tissue proteins	1	1	Q4
2023	netrin-1	1	1	Q4
2021	neutralizing	1	1	Q4
2022	nf-e2-related factor 2	1	1	Q4
2023	ntn1 protein	1	1	Q4
2024	nucleotides	1	1	Q4
2024	nucleotidyltransferases	1	1	Q4
2022	oligonucleotides	1	1	Q4
2021	oligopeptides	1	1	Q4
2022	opioid	1	1	Q4
2024	oren gedoku to	1	1	Q4
2021	organoplatinum compounds	1	1	Q4
2021	oxaliplatin	2	3	Q2
2024	oxaliplatin	1	3	Q2
2024	oxidoreductases acting on ch-ch group donors	1	1	Q4
2020	oximes	1	1	Q4
2021	oxymatrine	1	1	Q4
2020	paclitaxel	1	2	Q2
2024	paclitaxel	1	2	Q2
2022	pemetrexed	1	1	Q4
2021	penpulimab	1	1	Q4
2023	peroxisome proliferator-activated receptors	1	1	Q4
2020	pharmaceutical preparations	1	1	Q4
2023	phosphatidylinositols	1	1	Q4
2020	phosphoinositide-3 kinase inhibitors	1	1	Q4
2022	pioglitazone	1	1	Q4
2021	plant extracts	1	1	Q4
2023	plasma gases	1	1	Q4
2024	platelet aggregation inhibitors	1	1	Q4
2024	platinum	1	1	Q4
2024	poliovirus receptor	1	1	Q4
2021	poly(adp-ribose) polymerase inhibitors	1	1	Q4
2024	poly(adp-ribose) polymerases	1	1	Q4
2024	poly(lactide)	1	1	Q4
2024	polyesters	1	1	Q4
2024	polyglycerol	1	1	Q4
2024	polymers	1	1	Q4
2022	potassium channels	1	1	Q4
2021	prescription drugs	1	1	Q4
2024	programmed cell death 1 ligand 2 protein	1	1	Q4
2022	proteasome inhibitors	1	1	Q4
2022	protein-tyrosine kinases	1	2	Q2
2025	protein-tyrosine kinases	1	2	Q2
2020	proteins	1	1	Q4
2022	proto-oncogene proteins	1	2	Q2
2025	proto-oncogene proteins	1	2	Q2
2020	proto-oncogene proteins b-raf	1	2	Q2
2022	proto-oncogene proteins b-raf	1	2	Q2
2023	proto-oncogene proteins c-ret	1	1	Q4
2022	proto-oncogene proteins p21(ras)	3	6	Q1
2023	proto-oncogene proteins p21(ras)	1	6	Q1
2024	proto-oncogene proteins p21(ras)	1	6	Q1
2025	proto-oncogene proteins p21(ras)	1	6	Q1
2024	proton pump inhibitors	3	4	Q1
2025	proton pump inhibitors	1	4	Q1
2024	purinergic	1	1	Q4
2024	purines	1	1	Q4
2021	pvrig protein	1	1	Q4
2024	pyrazoles	2	2	Q2
2021	pyridines	1	1	Q4
2020	pyridones	1	1	Q4
2020	pyrimidinones	1	1	Q4
2024	quinaldines	1	1	Q4
2024	quinazolines	1	1	Q4
2022	quinolines	1	2	Q2
2024	quinolines	1	2	Q2
2021	quinolizines	1	1	Q4
2024	quinoxalines	1	1	Q4
2020	receptor	2	5	Q1
2021	receptor	1	5	Q1
2024	receptor	1	5	Q1
2025	receptor	1	5	Q1
2022	receptor protein-tyrosine kinases	1	1	Q4
2020	receptors	2	7	Q1
2021	receptors	2	7	Q1
2024	receptors	3	7	Q1
2024	resiquimod	1	1	Q4
2023	ret protein	1	1	Q4
2020	rituximab	1	2	Q2
2021	rituximab	1	2	Q2
2022	rna	3	4	Q1
2024	rna	1	4	Q1
2022	ros1 protein	1	2	Q2
2025	ros1 protein	1	2	Q2
2023	rtp4 protein	1	1	Q4
2023	simvastatin	1	1	Q4
2020	sintilimab	1	2	Q2
2022	sintilimab	1	2	Q2
2022	sitagliptin phosphate	1	1	Q4
2021	slc44a4 protein	1	1	Q4
2022	small interfering	1	1	Q4
2020	small molecule libraries	1	3	Q2
2021	small molecule libraries	1	3	Q2
2024	small molecule libraries	1	3	Q2
2022	sorafenib	2	2	Q2
2020	spartalizumab	1	1	Q4
2024	stat1 protein	1	1	Q4
2024	stat1 transcription factor	1	1	Q4
2024	stat3 protein	1	1	Q4
2024	stat3 transcription factor	1	1	Q4
2020	steroids	1	1	Q4
2024	sting1 protein	1	1	Q4
2024	sulfonamides	1	1	Q4
2024	sunitinib	1	1	Q4
2021	surface	1	1	Q4
2022	taxoids	1	1	Q4
2024	tigit protein	1	1	Q4
2024	tlr4 protein	1	1	Q4
2024	tlr7 protein	1	1	Q4
2024	tlr8 protein	1	1	Q4
2020	tnfrsf14 protein	1	1	Q4
2024	toll-like receptor 4	1	1	Q4
2024	toll-like receptor 7	2	2	Q2
2024	toll-like receptor 8	1	1	Q4
2020	tor serine-threonine kinases	2	3	Q2
2021	tor serine-threonine kinases	1	3	Q2
2020	trametinib	1	1	Q4
2021	transaminases	1	1	Q4
2020	transcription factors	1	1	Q4
2021	trastuzumab	1	2	Q2
2022	trastuzumab	1	2	Q2
2020	tremelimumab	1	1	Q4
2022	troponin	1	1	Q4
2024	troponin i	1	1	Q4
2020	tumor necrosis factor	1	1	Q4
2020	tumor necrosis factor inhibitors	1	1	Q4
2022	tumor necrosis factor-alpha	1	1	Q4
2022	tyrosine kinase inhibitors	1	2	Q2
2024	tyrosine kinase inhibitors	1	2	Q2
2022	vaccines	1	1	Q4
2020	vascular endothelial growth factor	1	1	Q4
2020	vascular endothelial growth factor a	1	5	Q1
2021	vascular endothelial growth factor a	2	5	Q1
2022	vascular endothelial growth factor a	1	5	Q1
2023	vascular endothelial growth factor a	1	5	Q1
2020	vascular endothelial growth factors	1	1	Q4
2024	virus	1	1	Q4
2022	voltage-gated	1	1	Q4
