# Supplementary material for: Anti-Cancer Drugs: Trends and Insights from PubMed Records
Source: Pharmaceutics. 2025 May 4;17(5):610. doi: 10.3390/pharmaceutics17050610 (PMC12115157; doi:10.3390/pharmaceutics17050610)
Supplement: Supplementary file 1 [file pharmaceutics-17-00610-s001.zip › ImmuneCheckpoint_filtered_immune_data_with_titles.tsv]

PMID	NameOfSubstance	PMID_count	Category	ArticleTitle
3485622	interleukin-2	113	Immune Checkpoint	Stimulatory and suppressive effects of anti-cancer drugs and X-irradiation on the production of interleukin-2 by murine lymphoid cells.
3485622	doxorubicin	1787	Classical Chemotherapy Agents	Stimulatory and suppressive effects of anti-cancer drugs and X-irradiation on the production of interleukin-2 by murine lymphoid cells.
3485622	cyclophosphamide	338	Classical Chemotherapy Agents	Stimulatory and suppressive effects of anti-cancer drugs and X-irradiation on the production of interleukin-2 by murine lymphoid cells.
3485622	melphalan	81	Classical Chemotherapy Agents	Stimulatory and suppressive effects of anti-cancer drugs and X-irradiation on the production of interleukin-2 by murine lymphoid cells.
2874605	interleukin-2	113	Immune Checkpoint	Adoptive immunotherapy of cancer with immune and activated lymphocytes: experimental and clinical studies.
3032423	interleukin-2	113	Immune Checkpoint	Quantitative assay of human T-cell leukemia/lymphoma virus transformation.
3551061	antibodies	2296	Monoclonal Antibodies	[Current possibilities in immunotherapy of cancer].
3551061	monoclonal	1979	Monoclonal Antibodies	[Current possibilities in immunotherapy of cancer].
3551061	antigens	592	Biomarkers	[Current possibilities in immunotherapy of cancer].
3551061	interleukin-2	113	Immune Checkpoint	[Current possibilities in immunotherapy of cancer].
2445487	interleukin-2	113	Immune Checkpoint	Enhancement of interleukin-2 release in rats by treatment with bleomycin and adriamycin in vivo.
2445487	bleomycin	115	Classical Chemotherapy Agents	Enhancement of interleukin-2 release in rats by treatment with bleomycin and adriamycin in vivo.
2445487	doxorubicin	1787	Classical Chemotherapy Agents	Enhancement of interleukin-2 release in rats by treatment with bleomycin and adriamycin in vivo.
2445487	cyclophosphamide	338	Classical Chemotherapy Agents	Enhancement of interleukin-2 release in rats by treatment with bleomycin and adriamycin in vivo.
3257677	interleukin-2	113	Immune Checkpoint	[Recent management of renal cell carcinoma].
2521509	interleukin-2	113	Immune Checkpoint	Prostaglandin E2-dependent induction of granulocyte-macrophage colony-stimulating factor secretion by cloned murine helper T cells.
2521509	granulocyte-macrophage colony-stimulating factor	52	Immunotherapies (non-checkpoint)	Prostaglandin E2-dependent induction of granulocyte-macrophage colony-stimulating factor secretion by cloned murine helper T cells.
2469319	interleukin-2	113	Immune Checkpoint	Potentiation of interleukin-2 release by anti cancer drugs.
2469319	bleomycin	115	Classical Chemotherapy Agents	Potentiation of interleukin-2 release by anti cancer drugs.
2469319	doxorubicin	1787	Classical Chemotherapy Agents	Potentiation of interleukin-2 release by anti cancer drugs.
2156362	interleukin-2	113	Immune Checkpoint	Differential inhibition of the T cell activation pathway by dexamethasone and cyclosporine.
2156362	rna	1627	Biomarkers	Differential inhibition of the T cell activation pathway by dexamethasone and cyclosporine.
2156362	messenger	721	Biomarkers	Differential inhibition of the T cell activation pathway by dexamethasone and cyclosporine.
2156362	dexamethasone	170	Supportive	Differential inhibition of the T cell activation pathway by dexamethasone and cyclosporine.
2133022	non-steroidal	2525	Inflammation - COX - NSAIDs	Effect of tenoxicam on inflammation and immune cellular function.
2133022	receptors	1746	Growth Factor Receptors	Effect of tenoxicam on inflammation and immune cellular function.
2133022	interleukin-2	113	Immune Checkpoint	Effect of tenoxicam on inflammation and immune cellular function.
2133022	piroxicam	67	Inflammation - COX - NSAIDs	Effect of tenoxicam on inflammation and immune cellular function.
1931608	antibodies	2296	Monoclonal Antibodies	Histamine, leukotriene C4 and interleukin-2 increase antibody uptake into a human carcinoma xenograft model.
1931608	interleukin-2	113	Immune Checkpoint	Histamine, leukotriene C4 and interleukin-2 increase antibody uptake into a human carcinoma xenograft model.
1645702	antibodies	2296	Monoclonal Antibodies	Drug effects on CA125 antigen expression and antibody binding to cancer cells.
1645702	monoclonal	1979	Monoclonal Antibodies	Drug effects on CA125 antigen expression and antibody binding to cancer cells.
1645702	antigens	592	Biomarkers	Drug effects on CA125 antigen expression and antibody binding to cancer cells.
1645702	interleukin-2	113	Immune Checkpoint	Drug effects on CA125 antigen expression and antibody binding to cancer cells.
1645702	tumor necrosis factor-alpha	441	Apoptosis and Cell Death	Drug effects on CA125 antigen expression and antibody binding to cancer cells.
1645702	dexamethasone	170	Supportive	Drug effects on CA125 antigen expression and antibody binding to cancer cells.
1645702	interferon-gamma	121	Immunotherapies (non-checkpoint)	Drug effects on CA125 antigen expression and antibody binding to cancer cells.
1428731	interferon-alpha	88	Immunotherapies (non-checkpoint)	A phase II study of interleukin-2 and interferon-alpha in head and neck cancer.
1428731	interleukin-2	113	Immune Checkpoint	A phase II study of interleukin-2 and interferon-alpha in head and neck cancer.
1525406	interleukin-2	113	Immune Checkpoint	Anti-tumor effect of electrotherapy alone or in combination with interleukin-2 in mice with sarcoma and melanoma tumors.
1563100	interleukin-2	113	Immune Checkpoint	IL-2 production by intestinal lamina propria cells in normal inflamed and cancer-bearing colons.
1563100	cyclosporine	88	Supportive	IL-2 production by intestinal lamina propria cells in normal inflamed and cancer-bearing colons.
1525394	antibiotics	634	Supportive	Interaction between lymphokine activated killer cells generated in the presence of cisplatin/FK-565 and tumor cells: transmission electron microscopy analysis.
1525394	antineoplastic	1118	Classical Chemotherapy Agents	Interaction between lymphokine activated killer cells generated in the presence of cisplatin/FK-565 and tumor cells: transmission electron microscopy analysis.
1525394	interleukin-2	113	Immune Checkpoint	Interaction between lymphokine activated killer cells generated in the presence of cisplatin/FK-565 and tumor cells: transmission electron microscopy analysis.
1525394	cisplatin	1483	Classical Chemotherapy Agents	Interaction between lymphokine activated killer cells generated in the presence of cisplatin/FK-565 and tumor cells: transmission electron microscopy analysis.
8292817	interferon-alpha	88	Immunotherapies (non-checkpoint)	Low dose megestrol acetate can abrogate cachexia in advanced tumor patients receiving systemic interferon-alpha and/or interleukin-2 based antineoplastic therapy.
8292817	interleukin-2	113	Immune Checkpoint	Low dose megestrol acetate can abrogate cachexia in advanced tumor patients receiving systemic interferon-alpha and/or interleukin-2 based antineoplastic therapy.
7683934	cytokines	527	Immunotherapies (non-checkpoint)	Immunoregulatory cytokine production by tumor-bearing rat spleen cells and its modulation by bleomycin.
7683934	interleukin-2	113	Immune Checkpoint	Immunoregulatory cytokine production by tumor-bearing rat spleen cells and its modulation by bleomycin.
7683934	tumor necrosis factor-alpha	441	Apoptosis and Cell Death	Immunoregulatory cytokine production by tumor-bearing rat spleen cells and its modulation by bleomycin.
7683934	bleomycin	115	Classical Chemotherapy Agents	Immunoregulatory cytokine production by tumor-bearing rat spleen cells and its modulation by bleomycin.
8486531	recombinant fusion proteins	208	Immune Checkpoint	Antimetastatic effect by anti-adhesion therapy with cell-adhesive peptide of fibronectin in combination with anticancer drugs.
8486531	mitomycin	173	Classical Chemotherapy Agents	Antimetastatic effect by anti-adhesion therapy with cell-adhesive peptide of fibronectin in combination with anticancer drugs.
8486531	doxorubicin	1787	Classical Chemotherapy Agents	Antimetastatic effect by anti-adhesion therapy with cell-adhesive peptide of fibronectin in combination with anticancer drugs.
7923989	interleukin-2	113	Immune Checkpoint	Enhanced therapeutic effects of anti-tumour agents against growth and metastasis of colon carcinoma 26 when given in combination with interferon and interleukin-2.
7923989	etoposide	334	Classical Chemotherapy Agents	Enhanced therapeutic effects of anti-tumour agents against growth and metastasis of colon carcinoma 26 when given in combination with interferon and interleukin-2.
7923989	cisplatin	1483	Classical Chemotherapy Agents	Enhanced therapeutic effects of anti-tumour agents against growth and metastasis of colon carcinoma 26 when given in combination with interferon and interleukin-2.
7720495	drugs	1829	Classical Chemotherapy Agents	[Experimental study on the pharmacologic effects of zeng sheng pin pian].
7720495	chinese herbal	1638	Phytogenic Agents	[Experimental study on the pharmacologic effects of zeng sheng pin pian].
7720495	interleukin-2	113	Immune Checkpoint	[Experimental study on the pharmacologic effects of zeng sheng pin pian].
7919461	interleukin-2	113	Immune Checkpoint	Induction of dog IL-1 by free and liposomal encapsulated doxorubicin.
7919461	doxorubicin	1787	Classical Chemotherapy Agents	Induction of dog IL-1 by free and liposomal encapsulated doxorubicin.
8049506	interferon-alpha	88	Immunotherapies (non-checkpoint)	Interleukin-2 in neoadjuvant therapy potentiates inhibitory activity of 5-fluorouracil and interferon in experimental liver metastases.
8049506	interleukin-2	113	Immune Checkpoint	Interleukin-2 in neoadjuvant therapy potentiates inhibitory activity of 5-fluorouracil and interferon in experimental liver metastases.
8049506	fluorouracil	984	Classical Chemotherapy Agents	Interleukin-2 in neoadjuvant therapy potentiates inhibitory activity of 5-fluorouracil and interferon in experimental liver metastases.
7584487	antibodies	2296	Monoclonal Antibodies	The production and preclinical characterization of a chimeric anti-breast-cancer antibody, cBC2.
7584487	monoclonal	1979	Monoclonal Antibodies	The production and preclinical characterization of a chimeric anti-breast-cancer antibody, cBC2.
7584487	antigens	592	Biomarkers	The production and preclinical characterization of a chimeric anti-breast-cancer antibody, cBC2.
7584487	recombinant fusion proteins	208	Immune Checkpoint	The production and preclinical characterization of a chimeric anti-breast-cancer antibody, cBC2.
8983070	neoplasm proteins	720	Biomarkers	Prevention of cancer metastasis in mice with fibronectin-related substances.
8983070	recombinant fusion proteins	208	Immune Checkpoint	Prevention of cancer metastasis in mice with fibronectin-related substances.
7985543	antibodies	2296	Monoclonal Antibodies	Humanization of an anti-mucin antibody for breast and ovarian cancer therapy.
7985543	monoclonal	1979	Monoclonal Antibodies	Humanization of an anti-mucin antibody for breast and ovarian cancer therapy.
7985543	antigens	592	Biomarkers	Humanization of an anti-mucin antibody for breast and ovarian cancer therapy.
7985543	neoplasm proteins	720	Biomarkers	Humanization of an anti-mucin antibody for breast and ovarian cancer therapy.
7985543	recombinant fusion proteins	208	Immune Checkpoint	Humanization of an anti-mucin antibody for breast and ovarian cancer therapy.
7666588	atp binding cassette transporter	660	Drug Resistance	Influence of systemic chemotherapy on anti-P-glycoprotein antibody-dependent cell-mediated cytotoxicity in patients with small cell lung cancer.
7666588	antibodies	2296	Monoclonal Antibodies	Influence of systemic chemotherapy on anti-P-glycoprotein antibody-dependent cell-mediated cytotoxicity in patients with small cell lung cancer.
7666588	monoclonal	1979	Monoclonal Antibodies	Influence of systemic chemotherapy on anti-P-glycoprotein antibody-dependent cell-mediated cytotoxicity in patients with small cell lung cancer.
7666588	interleukin-2	113	Immune Checkpoint	Influence of systemic chemotherapy on anti-P-glycoprotein antibody-dependent cell-mediated cytotoxicity in patients with small cell lung cancer.
7666588	etoposide	334	Classical Chemotherapy Agents	Influence of systemic chemotherapy on anti-P-glycoprotein antibody-dependent cell-mediated cytotoxicity in patients with small cell lung cancer.
7666588	doxorubicin	1787	Classical Chemotherapy Agents	Influence of systemic chemotherapy on anti-P-glycoprotein antibody-dependent cell-mediated cytotoxicity in patients with small cell lung cancer.
7666588	carboplatin	256	Classical Chemotherapy Agents	Influence of systemic chemotherapy on anti-P-glycoprotein antibody-dependent cell-mediated cytotoxicity in patients with small cell lung cancer.
7666588	cisplatin	1483	Classical Chemotherapy Agents	Influence of systemic chemotherapy on anti-P-glycoprotein antibody-dependent cell-mediated cytotoxicity in patients with small cell lung cancer.
7492436	atp binding cassette transporter	660	Drug Resistance	Transmembrane P-glycoprotein (P-gp/P-170) in HIV infection: analysis of lymphocyte surface expression and drug-unrelated function.
7492436	antiviral agents	466	Supportive	Transmembrane P-glycoprotein (P-gp/P-170) in HIV infection: analysis of lymphocyte surface expression and drug-unrelated function.
7492436	interleukin-2	113	Immune Checkpoint	Transmembrane P-glycoprotein (P-gp/P-170) in HIV infection: analysis of lymphocyte surface expression and drug-unrelated function.
7492436	zidovudine	55	Supportive	Transmembrane P-glycoprotein (P-gp/P-170) in HIV infection: analysis of lymphocyte surface expression and drug-unrelated function.
7590601	interleukin-2	113	Immune Checkpoint	[Mechanisms of enhanced accumulation of transferred LAK cells into tumor sites after chemotherapy].
7590601	transforming growth factor beta	140	Growth Factor Receptors	[Mechanisms of enhanced accumulation of transferred LAK cells into tumor sites after chemotherapy].
7540893	antigens	592	Biomarkers	Colorectal cell line suppression of lymphokine activated killer cell generation is reversed by suramin.
7540893	differentiation	60	Apoptosis and Cell Death	Colorectal cell line suppression of lymphokine activated killer cell generation is reversed by suramin.
7540893	interleukin-2	113	Immune Checkpoint	Colorectal cell line suppression of lymphokine activated killer cell generation is reversed by suramin.
7540893	receptors	1746	Growth Factor Receptors	Colorectal cell line suppression of lymphokine activated killer cell generation is reversed by suramin.
7829269	antibodies	2296	Monoclonal Antibodies	Effect of VK framework-1 glycosylation on the binding affinity of lymphoma-specific murine and chimeric LL2 antibodies and its potential use as a novel conjugation site.
7829269	monoclonal	1979	Monoclonal Antibodies	Effect of VK framework-1 glycosylation on the binding affinity of lymphoma-specific murine and chimeric LL2 antibodies and its potential use as a novel conjugation site.
7829269	immunoglobulin g	104	Monoclonal Antibodies	Effect of VK framework-1 glycosylation on the binding affinity of lymphoma-specific murine and chimeric LL2 antibodies and its potential use as a novel conjugation site.
7829269	immunotoxins	95	Monoclonal Antibodies	Effect of VK framework-1 glycosylation on the binding affinity of lymphoma-specific murine and chimeric LL2 antibodies and its potential use as a novel conjugation site.
7829269	recombinant fusion proteins	208	Immune Checkpoint	Effect of VK framework-1 glycosylation on the binding affinity of lymphoma-specific murine and chimeric LL2 antibodies and its potential use as a novel conjugation site.
7475901	antiviral agents	466	Supportive	Influence of human granulocyte-macrophage colony stimulating factor/interleukin-3 fusion protein (PIXY321) on the hematopoietic toxicity associated with anti-viral drugs (zidovudine and didanosine) in vitro using normal human marrow cells.
7475901	recombinant fusion proteins	208	Immune Checkpoint	Influence of human granulocyte-macrophage colony stimulating factor/interleukin-3 fusion protein (PIXY321) on the hematopoietic toxicity associated with anti-viral drugs (zidovudine and didanosine) in vitro using normal human marrow cells.
7475901	zidovudine	55	Supportive	Influence of human granulocyte-macrophage colony stimulating factor/interleukin-3 fusion protein (PIXY321) on the hematopoietic toxicity associated with anti-viral drugs (zidovudine and didanosine) in vitro using normal human marrow cells.
7475901	granulocyte-macrophage colony-stimulating factor	52	Immunotherapies (non-checkpoint)	Influence of human granulocyte-macrophage colony stimulating factor/interleukin-3 fusion protein (PIXY321) on the hematopoietic toxicity associated with anti-viral drugs (zidovudine and didanosine) in vitro using normal human marrow cells.
8971399	atp binding cassette transporter	660	Drug Resistance	Gene therapy for malignant neoplasms of the CNS.
8971399	antiviral agents	466	Supportive	Gene therapy for malignant neoplasms of the CNS.
8971399	dna	937	Biomarkers	Gene therapy for malignant neoplasms of the CNS.
8971399	interleukin-2	113	Immune Checkpoint	Gene therapy for malignant neoplasms of the CNS.
8971399	insulin-like growth factor i	52	Growth Factor Receptors	Gene therapy for malignant neoplasms of the CNS.
8950981	proto-oncogene proteins	270	Biomarkers	Identification of novel mdm2 binding peptides by phage display.
8950981	recombinant fusion proteins	208	Immune Checkpoint	Identification of novel mdm2 binding peptides by phage display.
8950981	tumor suppressor protein p53	607	Tumor Suppressors	Identification of novel mdm2 binding peptides by phage display.
8950981	proto-oncogene proteins c-mdm2	73	Apoptosis and Cell Death	Identification of novel mdm2 binding peptides by phage display.
8950981	glutathione transferase	100	Drug Resistance	Identification of novel mdm2 binding peptides by phage display.
8912533	atp binding cassette transporter	660	Drug Resistance	Modulation of mdr1 expression by cytokines in human colon carcinoma cells: an approach for reversal of multidrug resistance.
8912533	antibiotics	634	Supportive	Modulation of mdr1 expression by cytokines in human colon carcinoma cells: an approach for reversal of multidrug resistance.
8912533	antineoplastic	1118	Classical Chemotherapy Agents	Modulation of mdr1 expression by cytokines in human colon carcinoma cells: an approach for reversal of multidrug resistance.
8912533	interleukin-2	113	Immune Checkpoint	Modulation of mdr1 expression by cytokines in human colon carcinoma cells: an approach for reversal of multidrug resistance.
8912533	neoplasm proteins	720	Biomarkers	Modulation of mdr1 expression by cytokines in human colon carcinoma cells: an approach for reversal of multidrug resistance.
8912533	tumor necrosis factor-alpha	441	Apoptosis and Cell Death	Modulation of mdr1 expression by cytokines in human colon carcinoma cells: an approach for reversal of multidrug resistance.
8912533	doxorubicin	1787	Classical Chemotherapy Agents	Modulation of mdr1 expression by cytokines in human colon carcinoma cells: an approach for reversal of multidrug resistance.
8912533	interferon-gamma	121	Immunotherapies (non-checkpoint)	Modulation of mdr1 expression by cytokines in human colon carcinoma cells: an approach for reversal of multidrug resistance.
8854772	interleukin-2	113	Immune Checkpoint	[Locoregional therapy for liver metastases of colorectal cancer].
8854772	doxorubicin	1787	Classical Chemotherapy Agents	[Locoregional therapy for liver metastases of colorectal cancer].
8854772	cisplatin	1483	Classical Chemotherapy Agents	[Locoregional therapy for liver metastases of colorectal cancer].
8854772	leucovorin	189	Classical Chemotherapy Agents	[Locoregional therapy for liver metastases of colorectal cancer].
8854772	fluorouracil	984	Classical Chemotherapy Agents	[Locoregional therapy for liver metastases of colorectal cancer].
8826605	interleukin-2	113	Immune Checkpoint	Subcutaneous low-dose interleukin-2 and intravenous 5-fluorouracil plus high-dose levofolinic acid as salvage treatment for metastatic colorectal carcinoma.
8826605	leucovorin	189	Classical Chemotherapy Agents	Subcutaneous low-dose interleukin-2 and intravenous 5-fluorouracil plus high-dose levofolinic acid as salvage treatment for metastatic colorectal carcinoma.
8826605	fluorouracil	984	Classical Chemotherapy Agents	Subcutaneous low-dose interleukin-2 and intravenous 5-fluorouracil plus high-dose levofolinic acid as salvage treatment for metastatic colorectal carcinoma.
9406720	antibodies	2296	Monoclonal Antibodies	Biodistribution of iodine-125 labeled monoclonal antibody/interleukin-2 immunoconjugate in athymic mice bearing human tumor xenografts.
9406720	monoclonal	1979	Monoclonal Antibodies	Biodistribution of iodine-125 labeled monoclonal antibody/interleukin-2 immunoconjugate in athymic mice bearing human tumor xenografts.
9406720	immunoconjugates	240	Monoclonal Antibodies	Biodistribution of iodine-125 labeled monoclonal antibody/interleukin-2 immunoconjugate in athymic mice bearing human tumor xenografts.
9406720	interleukin-2	113	Immune Checkpoint	Biodistribution of iodine-125 labeled monoclonal antibody/interleukin-2 immunoconjugate in athymic mice bearing human tumor xenografts.
10851464	antibodies	2296	Monoclonal Antibodies	Chimeric anti-CD20 (IDEC-C2B8) monoclonal antibody sensitizes a B cell lymphoma cell line to cell killing by cytotoxic drugs.
10851464	monoclonal	1979	Monoclonal Antibodies	Chimeric anti-CD20 (IDEC-C2B8) monoclonal antibody sensitizes a B cell lymphoma cell line to cell killing by cytotoxic drugs.
10851464	antigens	592	Biomarkers	Chimeric anti-CD20 (IDEC-C2B8) monoclonal antibody sensitizes a B cell lymphoma cell line to cell killing by cytotoxic drugs.
10851464	cd20	50	Monoclonal Antibodies	Chimeric anti-CD20 (IDEC-C2B8) monoclonal antibody sensitizes a B cell lymphoma cell line to cell killing by cytotoxic drugs.
10851464	recombinant fusion proteins	208	Immune Checkpoint	Chimeric anti-CD20 (IDEC-C2B8) monoclonal antibody sensitizes a B cell lymphoma cell line to cell killing by cytotoxic drugs.
10851464	tumor necrosis factor-alpha	441	Apoptosis and Cell Death	Chimeric anti-CD20 (IDEC-C2B8) monoclonal antibody sensitizes a B cell lymphoma cell line to cell killing by cytotoxic drugs.
9815690	non-steroidal	2525	Inflammation - COX - NSAIDs	Characterization of vascular leak syndrome induced by the toxin component of Pseudomonas exotoxin-based immunotoxins and its potential inhibition with nonsteroidal anti-inflammatory drugs.
9815690	antibodies	2296	Monoclonal Antibodies	Characterization of vascular leak syndrome induced by the toxin component of Pseudomonas exotoxin-based immunotoxins and its potential inhibition with nonsteroidal anti-inflammatory drugs.
9815690	monoclonal	1979	Monoclonal Antibodies	Characterization of vascular leak syndrome induced by the toxin component of Pseudomonas exotoxin-based immunotoxins and its potential inhibition with nonsteroidal anti-inflammatory drugs.
9815690	immunotoxins	95	Monoclonal Antibodies	Characterization of vascular leak syndrome induced by the toxin component of Pseudomonas exotoxin-based immunotoxins and its potential inhibition with nonsteroidal anti-inflammatory drugs.
9815690	recombinant fusion proteins	208	Immune Checkpoint	Characterization of vascular leak syndrome induced by the toxin component of Pseudomonas exotoxin-based immunotoxins and its potential inhibition with nonsteroidal anti-inflammatory drugs.
9815690	dexamethasone	170	Supportive	Characterization of vascular leak syndrome induced by the toxin component of Pseudomonas exotoxin-based immunotoxins and its potential inhibition with nonsteroidal anti-inflammatory drugs.
9815690	cyclooxygenase 1	152	Inflammation - COX - NSAIDs	Characterization of vascular leak syndrome induced by the toxin component of Pseudomonas exotoxin-based immunotoxins and its potential inhibition with nonsteroidal anti-inflammatory drugs.
9815690	cyclooxygenase 2	738	Inflammation - COX - NSAIDs	Characterization of vascular leak syndrome induced by the toxin component of Pseudomonas exotoxin-based immunotoxins and its potential inhibition with nonsteroidal anti-inflammatory drugs.
9815690	prostaglandin-endoperoxide synthases	433	Inflammation - COX - NSAIDs	Characterization of vascular leak syndrome induced by the toxin component of Pseudomonas exotoxin-based immunotoxins and its potential inhibition with nonsteroidal anti-inflammatory drugs.
9815690	ptgs1 protein	101	Inflammation - COX - NSAIDs	Characterization of vascular leak syndrome induced by the toxin component of Pseudomonas exotoxin-based immunotoxins and its potential inhibition with nonsteroidal anti-inflammatory drugs.
9877244	interleukin-2	113	Immune Checkpoint	Antimetastatic effects of electrochemotherapy and of histoincompatible interleukin-2-secreting cells in the murine Lewis lung tumor.
9850053	antibodies	2296	Monoclonal Antibodies	Realization of the therapeutic potential of CTLA-4 blockade in low-dose chemotherapy-treated tumor-bearing mice.
9850053	monoclonal	1979	Monoclonal Antibodies	Realization of the therapeutic potential of CTLA-4 blockade in low-dose chemotherapy-treated tumor-bearing mice.
9850053	antigens	592	Biomarkers	Realization of the therapeutic potential of CTLA-4 blockade in low-dose chemotherapy-treated tumor-bearing mice.
9850053	differentiation	60	Apoptosis and Cell Death	Realization of the therapeutic potential of CTLA-4 blockade in low-dose chemotherapy-treated tumor-bearing mice.
9850053	alkylating	238	Classical Chemotherapy Agents	Realization of the therapeutic potential of CTLA-4 blockade in low-dose chemotherapy-treated tumor-bearing mice.
9850053	ctla-4 antigen	143	Immune Checkpoint	Realization of the therapeutic potential of CTLA-4 blockade in low-dose chemotherapy-treated tumor-bearing mice.
9850053	ctla4 protein	78	Immune Checkpoint	Realization of the therapeutic potential of CTLA-4 blockade in low-dose chemotherapy-treated tumor-bearing mice.
9850053	immunoconjugates	240	Monoclonal Antibodies	Realization of the therapeutic potential of CTLA-4 blockade in low-dose chemotherapy-treated tumor-bearing mice.
9850053	melphalan	81	Classical Chemotherapy Agents	Realization of the therapeutic potential of CTLA-4 blockade in low-dose chemotherapy-treated tumor-bearing mice.
9765504	atp binding cassette transporter	660	Drug Resistance	Analysis of random recombination between human MDR1 and mouse mdr1a cDNA in a pHaMDR-dihydrofolate reductase bicistronic expression system.
9765504	dna	937	Biomarkers	Analysis of random recombination between human MDR1 and mouse mdr1a cDNA in a pHaMDR-dihydrofolate reductase bicistronic expression system.
9765504	recombinant fusion proteins	208	Immune Checkpoint	Analysis of random recombination between human MDR1 and mouse mdr1a cDNA in a pHaMDR-dihydrofolate reductase bicistronic expression system.
9735396	enzyme inhibitors	930	Targeted Therapies	A novel approach for examining the anti-proliferative effect of protein kinase C inhibitors against human astrocytoma cells.
9735396	recombinant fusion proteins	208	Immune Checkpoint	A novel approach for examining the anti-proliferative effect of protein kinase C inhibitors against human astrocytoma cells.
9735396	protein-tyrosine kinases	230	Targeted Therapies	A novel approach for examining the anti-proliferative effect of protein kinase C inhibitors against human astrocytoma cells.
9735396	protein serine-threonine kinases	260	Targeted Therapies	A novel approach for examining the anti-proliferative effect of protein kinase C inhibitors against human astrocytoma cells.
9735396	protein kinase c	80	Targeted Therapies	A novel approach for examining the anti-proliferative effect of protein kinase C inhibitors against human astrocytoma cells.
9735396	mitogen-activated protein kinase kinases	83	Targeted Therapies	A novel approach for examining the anti-proliferative effect of protein kinase C inhibitors against human astrocytoma cells.
9579838	anticarcinogenic agents	436	Classical Chemotherapy Agents	Survival in renal cell carcinoma-a randomized evaluation of tamoxifen vs interleukin 2, alpha-interferon (leucocyte) and tamoxifen.
9579838	interferon-alpha	88	Immunotherapies (non-checkpoint)	Survival in renal cell carcinoma-a randomized evaluation of tamoxifen vs interleukin 2, alpha-interferon (leucocyte) and tamoxifen.
9579838	interleukin-2	113	Immune Checkpoint	Survival in renal cell carcinoma-a randomized evaluation of tamoxifen vs interleukin 2, alpha-interferon (leucocyte) and tamoxifen.
9579838	tamoxifen	275	Targeted Therapies	Survival in renal cell carcinoma-a randomized evaluation of tamoxifen vs interleukin 2, alpha-interferon (leucocyte) and tamoxifen.
10488076	recombinant fusion proteins	208	Immune Checkpoint	Transforming growth factor-beta-stimulated clone-22 is a member of a family of leucine zipper proteins that can homo- and heterodimerize and has transcriptional repressor activity.
10211553	interleukin-2	113	Immune Checkpoint	Cisplatin at clinically relevant concentrations enhances interleukin-2 synthesis by human primary blood lymphocytes.
10211553	tumor necrosis factor-alpha	441	Apoptosis and Cell Death	Cisplatin at clinically relevant concentrations enhances interleukin-2 synthesis by human primary blood lymphocytes.
10211553	interferon-gamma	121	Immunotherapies (non-checkpoint)	Cisplatin at clinically relevant concentrations enhances interleukin-2 synthesis by human primary blood lymphocytes.
10211553	dna	937	Biomarkers	Cisplatin at clinically relevant concentrations enhances interleukin-2 synthesis by human primary blood lymphocytes.
10211553	cisplatin	1483	Classical Chemotherapy Agents	Cisplatin at clinically relevant concentrations enhances interleukin-2 synthesis by human primary blood lymphocytes.
10082138	non-steroidal	2525	Inflammation - COX - NSAIDs	Cell-type-specific activation of c-Jun N-terminal kinase by salicylates.
10082138	cyclooxygenase inhibitors	492	Inflammation - COX - NSAIDs	Cell-type-specific activation of c-Jun N-terminal kinase by salicylates.
10082138	nf-kappa b	668	Apoptosis and Cell Death	Cell-type-specific activation of c-Jun N-terminal kinase by salicylates.
10082138	recombinant fusion proteins	208	Immune Checkpoint	Cell-type-specific activation of c-Jun N-terminal kinase by salicylates.
10082138	tumor necrosis factor-alpha	441	Apoptosis and Cell Death	Cell-type-specific activation of c-Jun N-terminal kinase by salicylates.
10082138	acetaminophen	147	Inflammation - COX - NSAIDs	Cell-type-specific activation of c-Jun N-terminal kinase by salicylates.
10082138	epidermal growth factor	77	Growth Factor Receptors	Cell-type-specific activation of c-Jun N-terminal kinase by salicylates.
10082138	jnk mitogen-activated protein kinases	79	Targeted Therapies	Cell-type-specific activation of c-Jun N-terminal kinase by salicylates.
10082138	mitogen-activated protein kinases	141	Targeted Therapies	Cell-type-specific activation of c-Jun N-terminal kinase by salicylates.
10082138	p38 mitogen-activated protein kinases	134	Targeted Therapies	Cell-type-specific activation of c-Jun N-terminal kinase by salicylates.
10082138	aspirin	685	Inflammation - COX - NSAIDs	Cell-type-specific activation of c-Jun N-terminal kinase by salicylates.
10082138	ibuprofen	154	Inflammation - COX - NSAIDs	Cell-type-specific activation of c-Jun N-terminal kinase by salicylates.
10082138	indomethacin	202	Inflammation - COX - NSAIDs	Cell-type-specific activation of c-Jun N-terminal kinase by salicylates.
11051230	antibodies	2296	Monoclonal Antibodies	A phase I radioimmunotherapy trial evaluating 90yttrium-labeled anti-carcinoembryonic antigen (CEA) chimeric T84.66 in patients with metastatic CEA-producing malignancies.
11051230	monoclonal	1979	Monoclonal Antibodies	A phase I radioimmunotherapy trial evaluating 90yttrium-labeled anti-carcinoembryonic antigen (CEA) chimeric T84.66 in patients with metastatic CEA-producing malignancies.
11051230	immunoglobulin g	104	Monoclonal Antibodies	A phase I radioimmunotherapy trial evaluating 90yttrium-labeled anti-carcinoembryonic antigen (CEA) chimeric T84.66 in patients with metastatic CEA-producing malignancies.
11051230	recombinant fusion proteins	208	Immune Checkpoint	A phase I radioimmunotherapy trial evaluating 90yttrium-labeled anti-carcinoembryonic antigen (CEA) chimeric T84.66 in patients with metastatic CEA-producing malignancies.
11036958	interleukin-2	113	Immune Checkpoint	Inhalational interleukin-2 liposomes for pulmonary metastases: a phase I clinical trial.
11036958	receptors	1746	Growth Factor Receptors	Inhalational interleukin-2 liposomes for pulmonary metastases: a phase I clinical trial.
11033521	interferon-alpha	88	Immunotherapies (non-checkpoint)	[Multiple cerebral infarcts associated with livedo secondary to anti-cancer therapy with interleukin 2 and interferon alpha].
11033521	interleukin-2	113	Immune Checkpoint	[Multiple cerebral infarcts associated with livedo secondary to anti-cancer therapy with interleukin 2 and interferon alpha].
10831277	rna	1627	Biomarkers	Inhibition of Ras p21 synthesis by antisense undecamers with uniform and specifically arranged phosphorothioate linkages.
10831277	messenger	721	Biomarkers	Inhibition of Ras p21 synthesis by antisense undecamers with uniform and specifically arranged phosphorothioate linkages.
10831277	recombinant fusion proteins	208	Immune Checkpoint	Inhibition of Ras p21 synthesis by antisense undecamers with uniform and specifically arranged phosphorothioate linkages.
10831272	interferon-alpha	88	Immunotherapies (non-checkpoint)	Combined chemoimmunotherapy in metastatic melanoma--is there a need for the double?
10831272	interleukin-2	113	Immune Checkpoint	Combined chemoimmunotherapy in metastatic melanoma--is there a need for the double?
10769641	phytogenic	1693	Phytogenic Agents	Involvement of p21Waf1 in mediating inhibition of paclitaxel-induced apoptosis by epidermal growth factor in MDA-MB-468 human breast cancer cells.
10769641	cdkn1a protein	82	Tumor Suppressors	Involvement of p21Waf1 in mediating inhibition of paclitaxel-induced apoptosis by epidermal growth factor in MDA-MB-468 human breast cancer cells.
10769641	cyclin-dependent kinase inhibitor p21	150	Tumor Suppressors	Involvement of p21Waf1 in mediating inhibition of paclitaxel-induced apoptosis by epidermal growth factor in MDA-MB-468 human breast cancer cells.
10769641	neoplasm proteins	720	Biomarkers	Involvement of p21Waf1 in mediating inhibition of paclitaxel-induced apoptosis by epidermal growth factor in MDA-MB-468 human breast cancer cells.
10769641	recombinant fusion proteins	208	Immune Checkpoint	Involvement of p21Waf1 in mediating inhibition of paclitaxel-induced apoptosis by epidermal growth factor in MDA-MB-468 human breast cancer cells.
10769641	epidermal growth factor	77	Growth Factor Receptors	Involvement of p21Waf1 in mediating inhibition of paclitaxel-induced apoptosis by epidermal growth factor in MDA-MB-468 human breast cancer cells.
10769641	paclitaxel	1140	Classical Chemotherapy Agents	Involvement of p21Waf1 in mediating inhibition of paclitaxel-induced apoptosis by epidermal growth factor in MDA-MB-468 human breast cancer cells.
10704438	atp binding cassette transporter	660	Drug Resistance	In situ biochemical demonstration that P-glycoprotein is a drug efflux pump with broad specificity.
10704438	recombinant fusion proteins	208	Immune Checkpoint	In situ biochemical demonstration that P-glycoprotein is a drug efflux pump with broad specificity.
10704438	daunorubicin	145	Classical Chemotherapy Agents	In situ biochemical demonstration that P-glycoprotein is a drug efflux pump with broad specificity.
11879573	anti-hiv agents	306	Supportive	Intravirion display of a peptide corresponding to the dimer structure of protease attenuates HIV-1 replication.
11879573	recombinant fusion proteins	208	Immune Checkpoint	Intravirion display of a peptide corresponding to the dimer structure of protease attenuates HIV-1 replication.
11461674	anti-hiv agents	306	Supportive	An IL-2/Ig fusion protein influences CD4+ T lymphocytes in naive and simian immunodeficiency virus-infected Rhesus monkeys.
11461674	immunoglobulin g	104	Monoclonal Antibodies	An IL-2/Ig fusion protein influences CD4+ T lymphocytes in naive and simian immunodeficiency virus-infected Rhesus monkeys.
11461674	interleukin-2	113	Immune Checkpoint	An IL-2/Ig fusion protein influences CD4+ T lymphocytes in naive and simian immunodeficiency virus-infected Rhesus monkeys.
11461674	recombinant fusion proteins	208	Immune Checkpoint	An IL-2/Ig fusion protein influences CD4+ T lymphocytes in naive and simian immunodeficiency virus-infected Rhesus monkeys.
11399541	interleukin-2	113	Immune Checkpoint	Costimulatory molecules and their ligands as therapeutic targets in autoimmune disease.
12516545	non-steroidal	2525	Inflammation - COX - NSAIDs	The anti-inflammatory sesquiterpene lactone parthenolide suppresses IL-4 gene expression in peripheral blood T.
12516545	interleukin-2	113	Immune Checkpoint	The anti-inflammatory sesquiterpene lactone parthenolide suppresses IL-4 gene expression in peripheral blood T.
12516545	nf-kappa b	668	Apoptosis and Cell Death	The anti-inflammatory sesquiterpene lactone parthenolide suppresses IL-4 gene expression in peripheral blood T.
12516545	rna	1627	Biomarkers	The anti-inflammatory sesquiterpene lactone parthenolide suppresses IL-4 gene expression in peripheral blood T.
12516545	messenger	721	Biomarkers	The anti-inflammatory sesquiterpene lactone parthenolide suppresses IL-4 gene expression in peripheral blood T.
12516545	sesquiterpenes	196	Phytogenic Agents	The anti-inflammatory sesquiterpene lactone parthenolide suppresses IL-4 gene expression in peripheral blood T.
12516545	interferon-gamma	121	Immunotherapies (non-checkpoint)	The anti-inflammatory sesquiterpene lactone parthenolide suppresses IL-4 gene expression in peripheral blood T.
12432546	cell cycle proteins	264	Biomarkers	Interference with TGF-beta1 and -beta3 in tumor stroma lowers tumor interstitial fluid pressure independently of growth in experimental carcinoma.
12432546	receptors	1746	Growth Factor Receptors	Interference with TGF-beta1 and -beta3 in tumor stroma lowers tumor interstitial fluid pressure independently of growth in experimental carcinoma.
12432546	transforming growth factor beta	140	Growth Factor Receptors	Interference with TGF-beta1 and -beta3 in tumor stroma lowers tumor interstitial fluid pressure independently of growth in experimental carcinoma.
12432546	recombinant fusion proteins	208	Immune Checkpoint	Interference with TGF-beta1 and -beta3 in tumor stroma lowers tumor interstitial fluid pressure independently of growth in experimental carcinoma.
12432546	transforming growth factor beta1	67	Growth Factor Receptors	Interference with TGF-beta1 and -beta3 in tumor stroma lowers tumor interstitial fluid pressure independently of growth in experimental carcinoma.
12432546	tumor suppressor proteins	128	Tumor Suppressors	Interference with TGF-beta1 and -beta3 in tumor stroma lowers tumor interstitial fluid pressure independently of growth in experimental carcinoma.
12432546	cyclin-dependent kinase inhibitor p27	56	Tumor Suppressors	Interference with TGF-beta1 and -beta3 in tumor stroma lowers tumor interstitial fluid pressure independently of growth in experimental carcinoma.
12432546	protein serine-threonine kinases	260	Targeted Therapies	Interference with TGF-beta1 and -beta3 in tumor stroma lowers tumor interstitial fluid pressure independently of growth in experimental carcinoma.
12432546	receptor	959	Growth Factor Receptors	Interference with TGF-beta1 and -beta3 in tumor stroma lowers tumor interstitial fluid pressure independently of growth in experimental carcinoma.
12207178	apoptosis regulatory proteins	298	Apoptosis and Cell Death	TNF-related apoptosis inducing ligand (TRAIL) and its receptors in tumor surveillance and cancer therapy.
12207178	receptors	1746	Growth Factor Receptors	TNF-related apoptosis inducing ligand (TRAIL) and its receptors in tumor surveillance and cancer therapy.
12207178	tnf-related apoptosis-inducing ligand	159	Apoptosis and Cell Death	TNF-related apoptosis inducing ligand (TRAIL) and its receptors in tumor surveillance and cancer therapy.
12207178	tumor necrosis factor	65	Apoptosis and Cell Death	TNF-related apoptosis inducing ligand (TRAIL) and its receptors in tumor surveillance and cancer therapy.
12207178	recombinant fusion proteins	208	Immune Checkpoint	TNF-related apoptosis inducing ligand (TRAIL) and its receptors in tumor surveillance and cancer therapy.
12207178	tnfsf10 protein	63	Apoptosis and Cell Death	TNF-related apoptosis inducing ligand (TRAIL) and its receptors in tumor surveillance and cancer therapy.
12207178	tumor necrosis factor-alpha	441	Apoptosis and Cell Death	TNF-related apoptosis inducing ligand (TRAIL) and its receptors in tumor surveillance and cancer therapy.
12192535	angiogenesis inhibitors	1285	Targeted Therapies	Anti-tumor activities of the angiogenesis inhibitors interferon-inducible protein-10 and the calreticulin fragment vasostatin.
12192535	recombinant fusion proteins	208	Immune Checkpoint	Anti-tumor activities of the angiogenesis inhibitors interferon-inducible protein-10 and the calreticulin fragment vasostatin.
12143214	adjuvants	161	Immunotherapies (non-checkpoint)	Locoregional immunochemotherapy in hepatocellular carcinoma.
12143214	interleukin-2	113	Immune Checkpoint	Locoregional immunochemotherapy in hepatocellular carcinoma.
12143214	interferon-gamma	121	Immunotherapies (non-checkpoint)	Locoregional immunochemotherapy in hepatocellular carcinoma.
11927555	cell cycle proteins	264	Biomarkers	The fission yeast NIMA kinase Fin1p is required for spindle function and nuclear envelope integrity.
11927555	recombinant fusion proteins	208	Immune Checkpoint	The fission yeast NIMA kinase Fin1p is required for spindle function and nuclear envelope integrity.
11927555	protein serine-threonine kinases	260	Targeted Therapies	The fission yeast NIMA kinase Fin1p is required for spindle function and nuclear envelope integrity.
11914641	atp binding cassette transporter	660	Drug Resistance	Recombinant interleukin-2 treatment decreases P-glycoprotein activity and paclitaxel metabolism in mice.
11914641	phytogenic	1693	Phytogenic Agents	Recombinant interleukin-2 treatment decreases P-glycoprotein activity and paclitaxel metabolism in mice.
11914641	interleukin-2	113	Immune Checkpoint	Recombinant interleukin-2 treatment decreases P-glycoprotein activity and paclitaxel metabolism in mice.
11914641	paclitaxel	1140	Classical Chemotherapy Agents	Recombinant interleukin-2 treatment decreases P-glycoprotein activity and paclitaxel metabolism in mice.
11904957	antibodies	2296	Monoclonal Antibodies	[Monoclonal antibody induces apoptosis against cancer cells].
11904957	monoclonal	1979	Monoclonal Antibodies	[Monoclonal antibody induces apoptosis against cancer cells].
11904957	recombinant fusion proteins	208	Immune Checkpoint	[Monoclonal antibody induces apoptosis against cancer cells].
11904957	receptor	959	Growth Factor Receptors	[Monoclonal antibody induces apoptosis against cancer cells].
11904957	erbb-2	662	Growth Factor Receptors	[Monoclonal antibody induces apoptosis against cancer cells].
11830545	recombinant fusion proteins	208	Immune Checkpoint	Differential binding of drugs containing the NGR motif to CD13 isoforms in tumor vessels, epithelia, and myeloid cells.
11830545	tumor necrosis factor-alpha	441	Apoptosis and Cell Death	Differential binding of drugs containing the NGR motif to CD13 isoforms in tumor vessels, epithelia, and myeloid cells.
11791177	enzyme inhibitors	930	Targeted Therapies	Mitochondrial dysfunction is an essential step for killing of non-small cell lung carcinomas resistant to conventional treatment.
11791177	reactive oxygen species	959	Apoptosis and Cell Death	Mitochondrial dysfunction is an essential step for killing of non-small cell lung carcinomas resistant to conventional treatment.
11791177	recombinant fusion proteins	208	Immune Checkpoint	Mitochondrial dysfunction is an essential step for killing of non-small cell lung carcinomas resistant to conventional treatment.
11791177	poly(adp-ribose) polymerases	163	Targeted Therapies	Mitochondrial dysfunction is an essential step for killing of non-small cell lung carcinomas resistant to conventional treatment.
11791177	casp3 protein	191	Apoptosis and Cell Death	Mitochondrial dysfunction is an essential step for killing of non-small cell lung carcinomas resistant to conventional treatment.
11791177	caspase 3	555	Apoptosis and Cell Death	Mitochondrial dysfunction is an essential step for killing of non-small cell lung carcinomas resistant to conventional treatment.
11791177	caspase 7	52	Apoptosis and Cell Death	Mitochondrial dysfunction is an essential step for killing of non-small cell lung carcinomas resistant to conventional treatment.
11791177	caspases	427	Apoptosis and Cell Death	Mitochondrial dysfunction is an essential step for killing of non-small cell lung carcinomas resistant to conventional treatment.
14606959	antigens	592	Biomarkers	The histone deacetylase inhibitor Trichostatin A modulates CD4+ T cell responses.
14606959	enzyme inhibitors	930	Targeted Therapies	The histone deacetylase inhibitor Trichostatin A modulates CD4+ T cell responses.
14606959	histone deacetylase inhibitors	411	Targeted Therapies	The histone deacetylase inhibitor Trichostatin A modulates CD4+ T cell responses.
14606959	hydroxamic acids	187	Targeted Therapies	The histone deacetylase inhibitor Trichostatin A modulates CD4+ T cell responses.
14606959	interleukin-2	113	Immune Checkpoint	The histone deacetylase inhibitor Trichostatin A modulates CD4+ T cell responses.
14606959	nf-kappa b	668	Apoptosis and Cell Death	The histone deacetylase inhibitor Trichostatin A modulates CD4+ T cell responses.
14606959	reactive oxygen species	959	Apoptosis and Cell Death	The histone deacetylase inhibitor Trichostatin A modulates CD4+ T cell responses.
14606959	caspases	427	Apoptosis and Cell Death	The histone deacetylase inhibitor Trichostatin A modulates CD4+ T cell responses.
14597871	antimetabolites	548	Classical Chemotherapy Agents	Capecitabine monotherapy and in combination with immunotherapy in the treatment of metastatic renal cell carcinoma.
14597871	antineoplastic	1118	Classical Chemotherapy Agents	Capecitabine monotherapy and in combination with immunotherapy in the treatment of metastatic renal cell carcinoma.
14597871	interleukin-2	113	Immune Checkpoint	Capecitabine monotherapy and in combination with immunotherapy in the treatment of metastatic renal cell carcinoma.
14597871	deoxycytidine	513	Classical Chemotherapy Agents	Capecitabine monotherapy and in combination with immunotherapy in the treatment of metastatic renal cell carcinoma.
14597871	capecitabine	117	Classical Chemotherapy Agents	Capecitabine monotherapy and in combination with immunotherapy in the treatment of metastatic renal cell carcinoma.
14597871	interferon-gamma	121	Immunotherapies (non-checkpoint)	Capecitabine monotherapy and in combination with immunotherapy in the treatment of metastatic renal cell carcinoma.
14597871	fluorouracil	984	Classical Chemotherapy Agents	Capecitabine monotherapy and in combination with immunotherapy in the treatment of metastatic renal cell carcinoma.
12859950	enzyme inhibitors	930	Targeted Therapies	Achieving selectivity between highly homologous tyrosine kinases: a novel selective erbB2 inhibitor.
12859950	quinazolines	481	Targeted Therapies	Achieving selectivity between highly homologous tyrosine kinases: a novel selective erbB2 inhibitor.
12859950	recombinant fusion proteins	208	Immune Checkpoint	Achieving selectivity between highly homologous tyrosine kinases: a novel selective erbB2 inhibitor.
12859950	erbb receptors	951	Growth Factor Receptors	Achieving selectivity between highly homologous tyrosine kinases: a novel selective erbB2 inhibitor.
12859950	receptor	959	Growth Factor Receptors	Achieving selectivity between highly homologous tyrosine kinases: a novel selective erbB2 inhibitor.
12859950	erbb-2	662	Growth Factor Receptors	Achieving selectivity between highly homologous tyrosine kinases: a novel selective erbB2 inhibitor.
12769819	antigens	592	Biomarkers	Modulation of DNA topoisomerase II alpha promoter activity by members of the Sp (specificity protein) and NF-Y (nuclear factor Y) families of transcription factors.
12769819	recombinant fusion proteins	208	Immune Checkpoint	Modulation of DNA topoisomerase II alpha promoter activity by members of the Sp (specificity protein) and NF-Y (nuclear factor Y) families of transcription factors.
12692081	recombinant fusion proteins	208	Immune Checkpoint	Recombinant modular transporters for cell-specific nuclear delivery of locally acting drugs enhance photosensitizer activity.
12679914	drugs	1829	Classical Chemotherapy Agents	Experimental study on ultrasound-guided intratumoral injection of "Star-99" in treatment of hepatocellular carcinoma of nude mice.
12679914	chinese herbal	1638	Phytogenic Agents	Experimental study on ultrasound-guided intratumoral injection of "Star-99" in treatment of hepatocellular carcinoma of nude mice.
12679914	interleukin-2	113	Immune Checkpoint	Experimental study on ultrasound-guided intratumoral injection of "Star-99" in treatment of hepatocellular carcinoma of nude mice.
12679914	tumor necrosis factor-alpha	441	Apoptosis and Cell Death	Experimental study on ultrasound-guided intratumoral injection of "Star-99" in treatment of hepatocellular carcinoma of nude mice.
12643348	antibodies	2296	Monoclonal Antibodies	Construction, expression and characterization of the engineered antibody against tumor surface antigen, p185(c-erbB-2).
12643348	monoclonal	1979	Monoclonal Antibodies	Construction, expression and characterization of the engineered antibody against tumor surface antigen, p185(c-erbB-2).
12643348	recombinant fusion proteins	208	Immune Checkpoint	Construction, expression and characterization of the engineered antibody against tumor surface antigen, p185(c-erbB-2).
12643348	receptor	959	Growth Factor Receptors	Construction, expression and characterization of the engineered antibody against tumor surface antigen, p185(c-erbB-2).
12643348	erbb-2	662	Growth Factor Receptors	Construction, expression and characterization of the engineered antibody against tumor surface antigen, p185(c-erbB-2).
12527945	fas ligand protein	65	Apoptosis and Cell Death	Immunosensitization of resistant human tumor cells to cytotoxicity by tumor infiltrating lymphocytes.
12527945	interleukin-2	113	Immune Checkpoint	Immunosensitization of resistant human tumor cells to cytotoxicity by tumor infiltrating lymphocytes.
12527945	fas receptor	97	Apoptosis and Cell Death	Immunosensitization of resistant human tumor cells to cytotoxicity by tumor infiltrating lymphocytes.
12527945	cisplatin	1483	Classical Chemotherapy Agents	Immunosensitization of resistant human tumor cells to cytotoxicity by tumor infiltrating lymphocytes.
12518222	recombinant fusion proteins	208	Immune Checkpoint	Expression, purification and in vitro N-myristoylation of human Src N-terminal region.
12505640	antiviral agents	466	Supportive	A novel high throughput screening assay for HCV NS3 serine protease inhibitors.
12505640	recombinant fusion proteins	208	Immune Checkpoint	A novel high throughput screening assay for HCV NS3 serine protease inhibitors.
12489981	cell cycle proteins	264	Biomarkers	Heat-shock protein 90 and Cdc37 interact with LKB1 and regulate its stability.
12489981	enzyme inhibitors	930	Targeted Therapies	Heat-shock protein 90 and Cdc37 interact with LKB1 and regulate its stability.
12489981	hsp90 heat-shock proteins	133	Targeted Therapies	Heat-shock protein 90 and Cdc37 interact with LKB1 and regulate its stability.
12489981	macrolides	58	Supportive	Heat-shock protein 90 and Cdc37 interact with LKB1 and regulate its stability.
12489981	quinones	61	Phytogenic Agents	Heat-shock protein 90 and Cdc37 interact with LKB1 and regulate its stability.
12489981	recombinant fusion proteins	208	Immune Checkpoint	Heat-shock protein 90 and Cdc37 interact with LKB1 and regulate its stability.
12489981	protein serine-threonine kinases	260	Targeted Therapies	Heat-shock protein 90 and Cdc37 interact with LKB1 and regulate its stability.
12489981	amp-activated protein kinases	96	Targeted Therapies	Heat-shock protein 90 and Cdc37 interact with LKB1 and regulate its stability.
12489981	proteasome endopeptidase complex	163	Targeted Therapies	Heat-shock protein 90 and Cdc37 interact with LKB1 and regulate its stability.
15509168	androgen antagonists	121	Targeted Therapies	Studies of targeting and intracellular trafficking of an anti-androgen doxorubicin-formaldehyde conjugate in PC-3 prostate cancer cells bearing androgen receptor-GFP chimera.
15509168	imidazoles	293	Supportive	Studies of targeting and intracellular trafficking of an anti-androgen doxorubicin-formaldehyde conjugate in PC-3 prostate cancer cells bearing androgen receptor-GFP chimera.
15509168	receptors	1746	Growth Factor Receptors	Studies of targeting and intracellular trafficking of an anti-androgen doxorubicin-formaldehyde conjugate in PC-3 prostate cancer cells bearing androgen receptor-GFP chimera.
15509168	androgen	119	Targeted Therapies	Studies of targeting and intracellular trafficking of an anti-androgen doxorubicin-formaldehyde conjugate in PC-3 prostate cancer cells bearing androgen receptor-GFP chimera.
15509168	recombinant fusion proteins	208	Immune Checkpoint	Studies of targeting and intracellular trafficking of an anti-androgen doxorubicin-formaldehyde conjugate in PC-3 prostate cancer cells bearing androgen receptor-GFP chimera.
15509168	doxorubicin	1787	Classical Chemotherapy Agents	Studies of targeting and intracellular trafficking of an anti-androgen doxorubicin-formaldehyde conjugate in PC-3 prostate cancer cells bearing androgen receptor-GFP chimera.
15337764	bax protein	118	Apoptosis and Cell Death	Cellular, biochemical, and genetic analysis of mechanism of small molecule IAP inhibitors.
15337764	bcl2l1 protein	75	Apoptosis and Cell Death	Cellular, biochemical, and genetic analysis of mechanism of small molecule IAP inhibitors.
15337764	phenylurea compounds	221	Targeted Therapies	Cellular, biochemical, and genetic analysis of mechanism of small molecule IAP inhibitors.
15337764	proto-oncogene proteins c-bcl-2	673	Apoptosis and Cell Death	Cellular, biochemical, and genetic analysis of mechanism of small molecule IAP inhibitors.
15337764	recombinant fusion proteins	208	Immune Checkpoint	Cellular, biochemical, and genetic analysis of mechanism of small molecule IAP inhibitors.
15337764	x-linked inhibitor of apoptosis protein	55	Apoptosis and Cell Death	Cellular, biochemical, and genetic analysis of mechanism of small molecule IAP inhibitors.
15337764	bcl-2-associated x protein	292	Apoptosis and Cell Death	Cellular, biochemical, and genetic analysis of mechanism of small molecule IAP inhibitors.
15337764	bcl-x protein	142	Apoptosis and Cell Death	Cellular, biochemical, and genetic analysis of mechanism of small molecule IAP inhibitors.
15337764	casp3 protein	191	Apoptosis and Cell Death	Cellular, biochemical, and genetic analysis of mechanism of small molecule IAP inhibitors.
15337764	caspase 3	555	Apoptosis and Cell Death	Cellular, biochemical, and genetic analysis of mechanism of small molecule IAP inhibitors.
15337764	caspase 9	138	Apoptosis and Cell Death	Cellular, biochemical, and genetic analysis of mechanism of small molecule IAP inhibitors.
15337764	caspases	427	Apoptosis and Cell Death	Cellular, biochemical, and genetic analysis of mechanism of small molecule IAP inhibitors.
15273087	anti-hiv agents	306	Supportive	Zidovudine, lamivudine, and abacavir have different effects on resting cells infected with human immunodeficiency virus in vitro.
15273087	immunotoxins	95	Monoclonal Antibodies	Zidovudine, lamivudine, and abacavir have different effects on resting cells infected with human immunodeficiency virus in vitro.
15273087	receptors	1746	Growth Factor Receptors	Zidovudine, lamivudine, and abacavir have different effects on resting cells infected with human immunodeficiency virus in vitro.
15273087	interleukin-2	113	Immune Checkpoint	Zidovudine, lamivudine, and abacavir have different effects on resting cells infected with human immunodeficiency virus in vitro.
15273087	reverse transcriptase inhibitors	72	Supportive	Zidovudine, lamivudine, and abacavir have different effects on resting cells infected with human immunodeficiency virus in vitro.
15273087	zidovudine	55	Supportive	Zidovudine, lamivudine, and abacavir have different effects on resting cells infected with human immunodeficiency virus in vitro.
15253857	antigens	592	Biomarkers	Yin zi huang, an injectable multicomponent chinese herbal medicine, is a potent inhibitor of T-cell activation.
15253857	differentiation	60	Apoptosis and Cell Death	Yin zi huang, an injectable multicomponent chinese herbal medicine, is a potent inhibitor of T-cell activation.
15253857	cytokines	527	Immunotherapies (non-checkpoint)	Yin zi huang, an injectable multicomponent chinese herbal medicine, is a potent inhibitor of T-cell activation.
15253857	drugs	1829	Classical Chemotherapy Agents	Yin zi huang, an injectable multicomponent chinese herbal medicine, is a potent inhibitor of T-cell activation.
15253857	chinese herbal	1638	Phytogenic Agents	Yin zi huang, an injectable multicomponent chinese herbal medicine, is a potent inhibitor of T-cell activation.
15253857	pdcd1 protein	214	Immune Checkpoint	Yin zi huang, an injectable multicomponent chinese herbal medicine, is a potent inhibitor of T-cell activation.
15253857	programmed cell death 1 receptor	386	Immune Checkpoint	Yin zi huang, an injectable multicomponent chinese herbal medicine, is a potent inhibitor of T-cell activation.
15229223	dna	937	Biomarkers	Melatonin, an endogenous-specific inhibitor of estrogen receptor alpha via calmodulin.
15229223	estrogens	93	Supportive	Melatonin, an endogenous-specific inhibitor of estrogen receptor alpha via calmodulin.
15229223	receptors	1746	Growth Factor Receptors	Melatonin, an endogenous-specific inhibitor of estrogen receptor alpha via calmodulin.
15229223	recombinant fusion proteins	208	Immune Checkpoint	Melatonin, an endogenous-specific inhibitor of estrogen receptor alpha via calmodulin.
15229223	glutathione transferase	100	Drug Resistance	Melatonin, an endogenous-specific inhibitor of estrogen receptor alpha via calmodulin.
15229223	melatonin	57	Supportive	Melatonin, an endogenous-specific inhibitor of estrogen receptor alpha via calmodulin.
15114677	antigens	592	Biomarkers	Immunotherapy with OX40L-Fc or anti-CTLA-4 enhances local tissue responses and killing of Leishmania donovani.
15114677	differentiation	60	Apoptosis and Cell Death	Immunotherapy with OX40L-Fc or anti-CTLA-4 enhances local tissue responses and killing of Leishmania donovani.
15114677	ctla-4 antigen	143	Immune Checkpoint	Immunotherapy with OX40L-Fc or anti-CTLA-4 enhances local tissue responses and killing of Leishmania donovani.
15114677	ctla4 protein	78	Immune Checkpoint	Immunotherapy with OX40L-Fc or anti-CTLA-4 enhances local tissue responses and killing of Leishmania donovani.
15114677	interferon-gamma	121	Immunotherapies (non-checkpoint)	Immunotherapy with OX40L-Fc or anti-CTLA-4 enhances local tissue responses and killing of Leishmania donovani.
15077062	antibodies	2296	Monoclonal Antibodies	[Phage-display technology and its application to experimental oncological therapy].
15077062	recombinant fusion proteins	208	Immune Checkpoint	[Phage-display technology and its application to experimental oncological therapy].
15075670	recombinant fusion proteins	208	Immune Checkpoint	Special pharmacokinetics of dipetarudin suggests a potential antitumor activity of this thrombin inhibitor.
15010151	antibodies	2296	Monoclonal Antibodies	Novel therapies for chronic lymphocytic leukemia.
15010151	monoclonal	1979	Monoclonal Antibodies	Novel therapies for chronic lymphocytic leukemia.
15010151	interleukin-2	113	Immune Checkpoint	Novel therapies for chronic lymphocytic leukemia.
15010151	recombinant fusion proteins	208	Immune Checkpoint	Novel therapies for chronic lymphocytic leukemia.
16250901	recombinant fusion proteins	208	Immune Checkpoint	Fluorescent reporters for the ubiquitin-proteasome system.
16250901	proteasome endopeptidase complex	163	Targeted Therapies	Fluorescent reporters for the ubiquitin-proteasome system.
16132614	angiogenesis inhibitors	1285	Targeted Therapies	Combined antiangiogenic and immune therapy of prostate cancer.
16132614	immunoglobulin g	104	Monoclonal Antibodies	Combined antiangiogenic and immune therapy of prostate cancer.
16132614	indoles	536	Phytogenic Agents	Combined antiangiogenic and immune therapy of prostate cancer.
16132614	pyrroles	245	Targeted Therapies	Combined antiangiogenic and immune therapy of prostate cancer.
16132614	recombinant fusion proteins	208	Immune Checkpoint	Combined antiangiogenic and immune therapy of prostate cancer.
16132614	protein-tyrosine kinases	230	Targeted Therapies	Combined antiangiogenic and immune therapy of prostate cancer.
16047556	adjuvants	161	Immunotherapies (non-checkpoint)	Immunomodulatory activities of Yunzhi and Danshen in post-treatment breast cancer patients.
16047556	drugs	1829	Classical Chemotherapy Agents	Immunomodulatory activities of Yunzhi and Danshen in post-treatment breast cancer patients.
16047556	chinese herbal	1638	Phytogenic Agents	Immunomodulatory activities of Yunzhi and Danshen in post-treatment breast cancer patients.
16047556	receptors	1746	Growth Factor Receptors	Immunomodulatory activities of Yunzhi and Danshen in post-treatment breast cancer patients.
16047556	interleukin-2	113	Immune Checkpoint	Immunomodulatory activities of Yunzhi and Danshen in post-treatment breast cancer patients.
15988909	antibodies	2296	Monoclonal Antibodies	Tumor immunotherapy: preclinical and clinical activity of anti-CTLA4 antibodies.
15988909	monoclonal	1979	Monoclonal Antibodies	Tumor immunotherapy: preclinical and clinical activity of anti-CTLA4 antibodies.
15988909	antigens	592	Biomarkers	Tumor immunotherapy: preclinical and clinical activity of anti-CTLA4 antibodies.
15988909	differentiation	60	Apoptosis and Cell Death	Tumor immunotherapy: preclinical and clinical activity of anti-CTLA4 antibodies.
15988909	ctla-4 antigen	143	Immune Checkpoint	Tumor immunotherapy: preclinical and clinical activity of anti-CTLA4 antibodies.
15988909	ctla4 protein	78	Immune Checkpoint	Tumor immunotherapy: preclinical and clinical activity of anti-CTLA4 antibodies.
15988909	cancer vaccines	166	Immunotherapies (non-checkpoint)	Tumor immunotherapy: preclinical and clinical activity of anti-CTLA4 antibodies.
15988909	vaccines	54	Immunotherapies (non-checkpoint)	Tumor immunotherapy: preclinical and clinical activity of anti-CTLA4 antibodies.
15982641	immunotoxins	95	Monoclonal Antibodies	The effect of AZT and chloroquine on the activities of ricin and a saporin-transferrin chimeric toxin.
15982641	recombinant fusion proteins	208	Immune Checkpoint	The effect of AZT and chloroquine on the activities of ricin and a saporin-transferrin chimeric toxin.
15982641	zidovudine	55	Supportive	The effect of AZT and chloroquine on the activities of ricin and a saporin-transferrin chimeric toxin.
15982641	chloroquine	64	Supportive	The effect of AZT and chloroquine on the activities of ricin and a saporin-transferrin chimeric toxin.
15848077	antibodies	2296	Monoclonal Antibodies	Development of humanized antibodies as cancer therapeutics.
15848077	monoclonal	1979	Monoclonal Antibodies	Development of humanized antibodies as cancer therapeutics.
15848077	humanized	930	Monoclonal Antibodies	Development of humanized antibodies as cancer therapeutics.
15848077	immunoconjugates	240	Monoclonal Antibodies	Development of humanized antibodies as cancer therapeutics.
15848077	recombinant fusion proteins	208	Immune Checkpoint	Development of humanized antibodies as cancer therapeutics.
15846124	interleukin-2	113	Immune Checkpoint	Application of thalidomide/interleukin-2 in immunochemotherapy-refractory metastatic renal cell carcinoma.
15846124	thalidomide	134	Targeted Therapies	Application of thalidomide/interleukin-2 in immunochemotherapy-refractory metastatic renal cell carcinoma.
15842146	cancer vaccines	166	Immunotherapies (non-checkpoint)	[Comparative study on effect of astragulus injection and interleukin-2 in enhancing anti-tumor metastasis action of dendrite cells].
15842146	drugs	1829	Classical Chemotherapy Agents	[Comparative study on effect of astragulus injection and interleukin-2 in enhancing anti-tumor metastasis action of dendrite cells].
15842146	chinese herbal	1638	Phytogenic Agents	[Comparative study on effect of astragulus injection and interleukin-2 in enhancing anti-tumor metastasis action of dendrite cells].
15842146	interleukin-2	113	Immune Checkpoint	[Comparative study on effect of astragulus injection and interleukin-2 in enhancing anti-tumor metastasis action of dendrite cells].
15755904	interleukin-2	113	Immune Checkpoint	A potential role for hydrocortisone in the positive regulation of IL-15-activated NK-cell proliferation and survival.
15755904	rna	1627	Biomarkers	A potential role for hydrocortisone in the positive regulation of IL-15-activated NK-cell proliferation and survival.
15755904	messenger	721	Biomarkers	A potential role for hydrocortisone in the positive regulation of IL-15-activated NK-cell proliferation and survival.
15755904	receptors	1746	Growth Factor Receptors	A potential role for hydrocortisone in the positive regulation of IL-15-activated NK-cell proliferation and survival.
15755904	mitogen-activated protein kinase 1	77	Targeted Therapies	A potential role for hydrocortisone in the positive regulation of IL-15-activated NK-cell proliferation and survival.
15755904	mitogen-activated protein kinase 3	82	Targeted Therapies	A potential role for hydrocortisone in the positive regulation of IL-15-activated NK-cell proliferation and survival.
15638853	interleukin-2	113	Immune Checkpoint	Molecular mechanisms whereby immunomodulatory drugs activate natural killer cells: clinical application.
15638853	receptors	1746	Growth Factor Receptors	Molecular mechanisms whereby immunomodulatory drugs activate natural killer cells: clinical application.
15638853	phosphatidylinositol 3-kinases	276	Targeted Therapies	Molecular mechanisms whereby immunomodulatory drugs activate natural killer cells: clinical application.
15381157	antigens	592	Biomarkers	Membrane type-1 matrix metalloproteinase (MT1-MMP) protects malignant cells from tumoricidal activity of re-engineered anthrax lethal toxin.
15381157	recombinant fusion proteins	208	Immune Checkpoint	Membrane type-1 matrix metalloproteinase (MT1-MMP) protects malignant cells from tumoricidal activity of re-engineered anthrax lethal toxin.
17284780	non-steroidal	2525	Inflammation - COX - NSAIDs	Potential misidentification of cyclooxygenase-2 by Western blot analysis and prevention through the inclusion of appropriate controls.
17284780	antibodies	2296	Monoclonal Antibodies	Potential misidentification of cyclooxygenase-2 by Western blot analysis and prevention through the inclusion of appropriate controls.
17284780	monoclonal	1979	Monoclonal Antibodies	Potential misidentification of cyclooxygenase-2 by Western blot analysis and prevention through the inclusion of appropriate controls.
17284780	antigens	592	Biomarkers	Potential misidentification of cyclooxygenase-2 by Western blot analysis and prevention through the inclusion of appropriate controls.
17284780	dna	937	Biomarkers	Potential misidentification of cyclooxygenase-2 by Western blot analysis and prevention through the inclusion of appropriate controls.
17284780	neoplasm proteins	720	Biomarkers	Potential misidentification of cyclooxygenase-2 by Western blot analysis and prevention through the inclusion of appropriate controls.
17284780	recombinant fusion proteins	208	Immune Checkpoint	Potential misidentification of cyclooxygenase-2 by Western blot analysis and prevention through the inclusion of appropriate controls.
17284780	ptgs2 protein	403	Inflammation - COX - NSAIDs	Potential misidentification of cyclooxygenase-2 by Western blot analysis and prevention through the inclusion of appropriate controls.
17284780	cyclooxygenase 2	738	Inflammation - COX - NSAIDs	Potential misidentification of cyclooxygenase-2 by Western blot analysis and prevention through the inclusion of appropriate controls.
17257818	recombinant fusion proteins	208	Immune Checkpoint	Design of a bifunctional fusion protein for ovarian cancer drug delivery: single-chain anti-CA125 core-streptavidin fusion protein.
16702809	recombinant fusion proteins	208	Immune Checkpoint	Cytotoxicity of a recombinant fusion protein of adenovirus early region 4 open reading frame 4 (E4orf4) and human epidermal growth factor on p53-deficient tumor cells.
16702809	tumor suppressor protein p53	607	Tumor Suppressors	Cytotoxicity of a recombinant fusion protein of adenovirus early region 4 open reading frame 4 (E4orf4) and human epidermal growth factor on p53-deficient tumor cells.
16702809	epidermal growth factor	77	Growth Factor Receptors	Cytotoxicity of a recombinant fusion protein of adenovirus early region 4 open reading frame 4 (E4orf4) and human epidermal growth factor on p53-deficient tumor cells.
16670731	antibodies	2296	Monoclonal Antibodies	[The immunotherapy potential of agonistic anti-CD137 (4-1BB) monoclonal antibodies for malignancies and chronic viral diseases].
16670731	monoclonal	1979	Monoclonal Antibodies	[The immunotherapy potential of agonistic anti-CD137 (4-1BB) monoclonal antibodies for malignancies and chronic viral diseases].
16670731	antigens	592	Biomarkers	[The immunotherapy potential of agonistic anti-CD137 (4-1BB) monoclonal antibodies for malignancies and chronic viral diseases].
16670731	differentiation	60	Apoptosis and Cell Death	[The immunotherapy potential of agonistic anti-CD137 (4-1BB) monoclonal antibodies for malignancies and chronic viral diseases].
16670731	ctla-4 antigen	143	Immune Checkpoint	[The immunotherapy potential of agonistic anti-CD137 (4-1BB) monoclonal antibodies for malignancies and chronic viral diseases].
16670731	ctla4 protein	78	Immune Checkpoint	[The immunotherapy potential of agonistic anti-CD137 (4-1BB) monoclonal antibodies for malignancies and chronic viral diseases].
16670731	cancer vaccines	166	Immunotherapies (non-checkpoint)	[The immunotherapy potential of agonistic anti-CD137 (4-1BB) monoclonal antibodies for malignancies and chronic viral diseases].
16670731	cytokines	527	Immunotherapies (non-checkpoint)	[The immunotherapy potential of agonistic anti-CD137 (4-1BB) monoclonal antibodies for malignancies and chronic viral diseases].
16670731	receptors	1746	Growth Factor Receptors	[The immunotherapy potential of agonistic anti-CD137 (4-1BB) monoclonal antibodies for malignancies and chronic viral diseases].
16670731	tumor necrosis factor	65	Apoptosis and Cell Death	[The immunotherapy potential of agonistic anti-CD137 (4-1BB) monoclonal antibodies for malignancies and chronic viral diseases].
16514482	cytokines	527	Immunotherapies (non-checkpoint)	A randomized phase II trial of interleukin-2 in combination with four different doses of bryostatin-1 in patients with renal cell carcinoma.
16514482	interleukin-2	113	Immune Checkpoint	A randomized phase II trial of interleukin-2 in combination with four different doses of bryostatin-1 in patients with renal cell carcinoma.
16491483	antibodies	2296	Monoclonal Antibodies	In vitro and in vivo prodrug therapy of prostate cancer using anti-gamma-Sm-scFv/hCPA fusion protein.
16491483	recombinant fusion proteins	208	Immune Checkpoint	In vitro and in vivo prodrug therapy of prostate cancer using anti-gamma-Sm-scFv/hCPA fusion protein.
16491483	prostate-specific antigen	90	Biomarkers	In vitro and in vivo prodrug therapy of prostate cancer using anti-gamma-Sm-scFv/hCPA fusion protein.
16491483	methotrexate	302	Classical Chemotherapy Agents	In vitro and in vivo prodrug therapy of prostate cancer using anti-gamma-Sm-scFv/hCPA fusion protein.
16428938	atp binding cassette transporter	660	Drug Resistance	Recombinant interleukin-2 pre-treatment increases anti-tumor response to paclitaxel by affecting lung P-glycoprotein expression on the Lewis lung carcinoma.
16428938	phytogenic	1693	Phytogenic Agents	Recombinant interleukin-2 pre-treatment increases anti-tumor response to paclitaxel by affecting lung P-glycoprotein expression on the Lewis lung carcinoma.
16428938	interleukin-2	113	Immune Checkpoint	Recombinant interleukin-2 pre-treatment increases anti-tumor response to paclitaxel by affecting lung P-glycoprotein expression on the Lewis lung carcinoma.
16428938	paclitaxel	1140	Classical Chemotherapy Agents	Recombinant interleukin-2 pre-treatment increases anti-tumor response to paclitaxel by affecting lung P-glycoprotein expression on the Lewis lung carcinoma.
16317284	interleukin-2	113	Immune Checkpoint	Interleukin-2 for the treatment of solid tumors other than melanoma and renal cell carcinoma.
18164732	phytogenic	1693	Phytogenic Agents	Prevention of chemotherapy-induced alopecia by the anti-death FNK protein.
18164732	cell cycle proteins	264	Biomarkers	Prevention of chemotherapy-induced alopecia by the anti-death FNK protein.
18164732	protective agents	57	Supportive	Prevention of chemotherapy-induced alopecia by the anti-death FNK protein.
18164732	recombinant fusion proteins	208	Immune Checkpoint	Prevention of chemotherapy-induced alopecia by the anti-death FNK protein.
18164732	etoposide	334	Classical Chemotherapy Agents	Prevention of chemotherapy-induced alopecia by the anti-death FNK protein.
18164732	protein serine-threonine kinases	260	Targeted Therapies	Prevention of chemotherapy-induced alopecia by the anti-death FNK protein.
18160309	immunotoxins	95	Monoclonal Antibodies	GMP production and characterization of the bivalent anti-human T cell immunotoxin, A-dmDT390-bisFv(UCHT1) for phase I/II clinical trials.
18160309	recombinant fusion proteins	208	Immune Checkpoint	GMP production and characterization of the bivalent anti-human T cell immunotoxin, A-dmDT390-bisFv(UCHT1) for phase I/II clinical trials.
18096314	abcb1 protein	104	Drug Resistance	Combination gene therapy using multidrug resistance (MDR1) gene shRNA and herpes simplex virus-thymidine kinase.
18096314	atp binding cassette transporter	660	Drug Resistance	Combination gene therapy using multidrug resistance (MDR1) gene shRNA and herpes simplex virus-thymidine kinase.
18096314	rna	1627	Biomarkers	Combination gene therapy using multidrug resistance (MDR1) gene shRNA and herpes simplex virus-thymidine kinase.
18096314	messenger	721	Biomarkers	Combination gene therapy using multidrug resistance (MDR1) gene shRNA and herpes simplex virus-thymidine kinase.
18096314	small interfering	501	Biomarkers	Combination gene therapy using multidrug resistance (MDR1) gene shRNA and herpes simplex virus-thymidine kinase.
18096314	recombinant fusion proteins	208	Immune Checkpoint	Combination gene therapy using multidrug resistance (MDR1) gene shRNA and herpes simplex virus-thymidine kinase.
18096314	doxorubicin	1787	Classical Chemotherapy Agents	Combination gene therapy using multidrug resistance (MDR1) gene shRNA and herpes simplex virus-thymidine kinase.
17910920	antigens	592	Biomarkers	Expression and bioactivity analysis of Staphylococcal enterotoxin M and N.
17910920	recombinant fusion proteins	208	Immune Checkpoint	Expression and bioactivity analysis of Staphylococcal enterotoxin M and N.
17884229	antibodies	2296	Monoclonal Antibodies	Binding specificity and internalization properties of an antibody-avidin fusion protein targeting the human transferrin receptor.
17884229	monoclonal	1979	Monoclonal Antibodies	Binding specificity and internalization properties of an antibody-avidin fusion protein targeting the human transferrin receptor.
17884229	antigens	592	Biomarkers	Binding specificity and internalization properties of an antibody-avidin fusion protein targeting the human transferrin receptor.
17884229	immunoconjugates	240	Monoclonal Antibodies	Binding specificity and internalization properties of an antibody-avidin fusion protein targeting the human transferrin receptor.
17884229	immunoglobulin g	104	Monoclonal Antibodies	Binding specificity and internalization properties of an antibody-avidin fusion protein targeting the human transferrin receptor.
17884229	receptors	1746	Growth Factor Receptors	Binding specificity and internalization properties of an antibody-avidin fusion protein targeting the human transferrin receptor.
17884229	recombinant fusion proteins	208	Immune Checkpoint	Binding specificity and internalization properties of an antibody-avidin fusion protein targeting the human transferrin receptor.
17884229	iron	77	Supportive	Binding specificity and internalization properties of an antibody-avidin fusion protein targeting the human transferrin receptor.
17407153	cell cycle proteins	264	Biomarkers	Expression of cyclin D3 through Sp1 sites by histone deacetylase inhibitors is mediated with protein kinase C-delta (PKC-delta) signal pathway.
17407153	histone deacetylase inhibitors	411	Targeted Therapies	Expression of cyclin D3 through Sp1 sites by histone deacetylase inhibitors is mediated with protein kinase C-delta (PKC-delta) signal pathway.
17407153	rna	1627	Biomarkers	Expression of cyclin D3 through Sp1 sites by histone deacetylase inhibitors is mediated with protein kinase C-delta (PKC-delta) signal pathway.
17407153	small interfering	501	Biomarkers	Expression of cyclin D3 through Sp1 sites by histone deacetylase inhibitors is mediated with protein kinase C-delta (PKC-delta) signal pathway.
17407153	recombinant fusion proteins	208	Immune Checkpoint	Expression of cyclin D3 through Sp1 sites by histone deacetylase inhibitors is mediated with protein kinase C-delta (PKC-delta) signal pathway.
17407153	mitogen-activated protein kinases	141	Targeted Therapies	Expression of cyclin D3 through Sp1 sites by histone deacetylase inhibitors is mediated with protein kinase C-delta (PKC-delta) signal pathway.
17311107	apoptosis regulatory proteins	298	Apoptosis and Cell Death	Epigenetic activation of a subset of mRNAs by eIF4E explains its effects on cell proliferation.
17311107	rna	1627	Biomarkers	Epigenetic activation of a subset of mRNAs by eIF4E explains its effects on cell proliferation.
17311107	messenger	721	Biomarkers	Epigenetic activation of a subset of mRNAs by eIF4E explains its effects on cell proliferation.
17311107	recombinant fusion proteins	208	Immune Checkpoint	Epigenetic activation of a subset of mRNAs by eIF4E explains its effects on cell proliferation.
17264761	interleukin-2	113	Immune Checkpoint	Retrospective review in patients with pulmonary metastases of renal cell carcinoma receiving inhaled recombinant interleukin-2.
17159599	angiogenesis inhibitors	1285	Targeted Therapies	An enediyne-energized single-domain antibody-containing fusion protein shows potent antitumor activity.
17159599	antibodies	2296	Monoclonal Antibodies	An enediyne-energized single-domain antibody-containing fusion protein shows potent antitumor activity.
17159599	recombinant fusion proteins	208	Immune Checkpoint	An enediyne-energized single-domain antibody-containing fusion protein shows potent antitumor activity.
19095020	myc protein	54	Apoptosis and Cell Death	Targeting a c-Myc inhibitory polypeptide to specific intracellular compartments using cell penetrating peptides.
19095020	proto-oncogene proteins c-myc	105	Apoptosis and Cell Death	Targeting a c-Myc inhibitory polypeptide to specific intracellular compartments using cell penetrating peptides.
19095020	recombinant fusion proteins	208	Immune Checkpoint	Targeting a c-Myc inhibitory polypeptide to specific intracellular compartments using cell penetrating peptides.
18946492	immunoglobulin g	104	Monoclonal Antibodies	Enhanced cytotoxicity of an anti-transferrin receptor IgG3-avidin fusion protein in combination with gambogic acid against human malignant hematopoietic cells: functional relevance of iron, the receptor, and reactive oxygen species.
18946492	reactive oxygen species	959	Apoptosis and Cell Death	Enhanced cytotoxicity of an anti-transferrin receptor IgG3-avidin fusion protein in combination with gambogic acid against human malignant hematopoietic cells: functional relevance of iron, the receptor, and reactive oxygen species.
18946492	receptors	1746	Growth Factor Receptors	Enhanced cytotoxicity of an anti-transferrin receptor IgG3-avidin fusion protein in combination with gambogic acid against human malignant hematopoietic cells: functional relevance of iron, the receptor, and reactive oxygen species.
18946492	recombinant fusion proteins	208	Immune Checkpoint	Enhanced cytotoxicity of an anti-transferrin receptor IgG3-avidin fusion protein in combination with gambogic acid against human malignant hematopoietic cells: functional relevance of iron, the receptor, and reactive oxygen species.
18946492	xanthones	68	Phytogenic Agents	Enhanced cytotoxicity of an anti-transferrin receptor IgG3-avidin fusion protein in combination with gambogic acid against human malignant hematopoietic cells: functional relevance of iron, the receptor, and reactive oxygen species.
18946492	iron	77	Supportive	Enhanced cytotoxicity of an anti-transferrin receptor IgG3-avidin fusion protein in combination with gambogic acid against human malignant hematopoietic cells: functional relevance of iron, the receptor, and reactive oxygen species.
18845495	angiogenesis inhibitors	1285	Targeted Therapies	[Tumor vasculature as a therapeutic target in non-small cell lung cancer].
18845495	antibodies	2296	Monoclonal Antibodies	[Tumor vasculature as a therapeutic target in non-small cell lung cancer].
18845495	monoclonal	1979	Monoclonal Antibodies	[Tumor vasculature as a therapeutic target in non-small cell lung cancer].
18845495	humanized	930	Monoclonal Antibodies	[Tumor vasculature as a therapeutic target in non-small cell lung cancer].
18845495	biomarkers	1374	Biomarkers	[Tumor vasculature as a therapeutic target in non-small cell lung cancer].
18845495	imidazoles	293	Supportive	[Tumor vasculature as a therapeutic target in non-small cell lung cancer].
18845495	indazoles	104	Targeted Therapies	[Tumor vasculature as a therapeutic target in non-small cell lung cancer].
18845495	indoles	536	Phytogenic Agents	[Tumor vasculature as a therapeutic target in non-small cell lung cancer].
18845495	phenylurea compounds	221	Targeted Therapies	[Tumor vasculature as a therapeutic target in non-small cell lung cancer].
18845495	pyridines	417	Targeted Therapies	[Tumor vasculature as a therapeutic target in non-small cell lung cancer].
18845495	quinazolines	481	Targeted Therapies	[Tumor vasculature as a therapeutic target in non-small cell lung cancer].
18845495	recombinant fusion proteins	208	Immune Checkpoint	[Tumor vasculature as a therapeutic target in non-small cell lung cancer].
18845495	sulfonamides	613	Supportive	[Tumor vasculature as a therapeutic target in non-small cell lung cancer].
18845495	xanthones	68	Phytogenic Agents	[Tumor vasculature as a therapeutic target in non-small cell lung cancer].
18845495	niacinamide	155	Supportive	[Tumor vasculature as a therapeutic target in non-small cell lung cancer].
18845495	bevacizumab	351	Monoclonal Antibodies	[Tumor vasculature as a therapeutic target in non-small cell lung cancer].
18845495	sorafenib	225	Targeted Therapies	[Tumor vasculature as a therapeutic target in non-small cell lung cancer].
18845495	receptors	1746	Growth Factor Receptors	[Tumor vasculature as a therapeutic target in non-small cell lung cancer].
18845495	vascular endothelial growth factor	152	Growth Factor Receptors	[Tumor vasculature as a therapeutic target in non-small cell lung cancer].
18838703	antibodies	2296	Monoclonal Antibodies	Anti-cytotoxic T-lymphocyte antigen-4 antibody: the first in an emerging class of immunomodulatory antibodies for cancer treatment.
18838703	monoclonal	1979	Monoclonal Antibodies	Anti-cytotoxic T-lymphocyte antigen-4 antibody: the first in an emerging class of immunomodulatory antibodies for cancer treatment.
18838703	humanized	930	Monoclonal Antibodies	Anti-cytotoxic T-lymphocyte antigen-4 antibody: the first in an emerging class of immunomodulatory antibodies for cancer treatment.
18838703	antigens	592	Biomarkers	Anti-cytotoxic T-lymphocyte antigen-4 antibody: the first in an emerging class of immunomodulatory antibodies for cancer treatment.
18838703	ctla-4 antigen	143	Immune Checkpoint	Anti-cytotoxic T-lymphocyte antigen-4 antibody: the first in an emerging class of immunomodulatory antibodies for cancer treatment.
18838703	ctla4 protein	78	Immune Checkpoint	Anti-cytotoxic T-lymphocyte antigen-4 antibody: the first in an emerging class of immunomodulatory antibodies for cancer treatment.
18838703	ipilimumab	85	Immune Checkpoint	Anti-cytotoxic T-lymphocyte antigen-4 antibody: the first in an emerging class of immunomodulatory antibodies for cancer treatment.
18827566	immunoglobulin g	104	Monoclonal Antibodies	Reducing anti-DT IgG concentrations to improve the efficacy of a diphtheria fusion protein.
18827566	recombinant fusion proteins	208	Immune Checkpoint	Reducing anti-DT IgG concentrations to improve the efficacy of a diphtheria fusion protein.
18827566	granulocyte-macrophage colony-stimulating factor	52	Immunotherapies (non-checkpoint)	Reducing anti-DT IgG concentrations to improve the efficacy of a diphtheria fusion protein.
18594532	recombinant fusion proteins	208	Immune Checkpoint	In vitro sensitivity testing of minimally passaged and uncultured gliomas with TRAIL and/or chemotherapy drugs.
18594532	tnf-related apoptosis-inducing ligand	159	Apoptosis and Cell Death	In vitro sensitivity testing of minimally passaged and uncultured gliomas with TRAIL and/or chemotherapy drugs.
18594532	tumor necrosis factor-alpha	441	Apoptosis and Cell Death	In vitro sensitivity testing of minimally passaged and uncultured gliomas with TRAIL and/or chemotherapy drugs.
18594532	vincristine	241	Classical Chemotherapy Agents	In vitro sensitivity testing of minimally passaged and uncultured gliomas with TRAIL and/or chemotherapy drugs.
18594532	etoposide	334	Classical Chemotherapy Agents	In vitro sensitivity testing of minimally passaged and uncultured gliomas with TRAIL and/or chemotherapy drugs.
18594532	dacarbazine	103	Classical Chemotherapy Agents	In vitro sensitivity testing of minimally passaged and uncultured gliomas with TRAIL and/or chemotherapy drugs.
18594532	carboplatin	256	Classical Chemotherapy Agents	In vitro sensitivity testing of minimally passaged and uncultured gliomas with TRAIL and/or chemotherapy drugs.
18594532	cisplatin	1483	Classical Chemotherapy Agents	In vitro sensitivity testing of minimally passaged and uncultured gliomas with TRAIL and/or chemotherapy drugs.
18594532	temozolomide	128	Classical Chemotherapy Agents	In vitro sensitivity testing of minimally passaged and uncultured gliomas with TRAIL and/or chemotherapy drugs.
18525317	interleukin-2	113	Immune Checkpoint	Sex dimorphism in antitumor response of chemotherapeutic drug cisplatin in a murine host-bearing a T-cell lymphoma.
18525317	receptors	1746	Growth Factor Receptors	Sex dimorphism in antitumor response of chemotherapeutic drug cisplatin in a murine host-bearing a T-cell lymphoma.
18525317	transforming growth factor beta	140	Growth Factor Receptors	Sex dimorphism in antitumor response of chemotherapeutic drug cisplatin in a murine host-bearing a T-cell lymphoma.
18525317	vascular endothelial growth factor a	753	Growth Factor Receptors	Sex dimorphism in antitumor response of chemotherapeutic drug cisplatin in a murine host-bearing a T-cell lymphoma.
18525317	tamoxifen	275	Targeted Therapies	Sex dimorphism in antitumor response of chemotherapeutic drug cisplatin in a murine host-bearing a T-cell lymphoma.
18525317	doxorubicin	1787	Classical Chemotherapy Agents	Sex dimorphism in antitumor response of chemotherapeutic drug cisplatin in a murine host-bearing a T-cell lymphoma.
18525317	interferon-gamma	121	Immunotherapies (non-checkpoint)	Sex dimorphism in antitumor response of chemotherapeutic drug cisplatin in a murine host-bearing a T-cell lymphoma.
18525317	cisplatin	1483	Classical Chemotherapy Agents	Sex dimorphism in antitumor response of chemotherapeutic drug cisplatin in a murine host-bearing a T-cell lymphoma.
18449519	antibodies	2296	Monoclonal Antibodies	[Experimental treatment of malignant melanoma and its rationale].
18449519	monoclonal	1979	Monoclonal Antibodies	[Experimental treatment of malignant melanoma and its rationale].
18449519	antigens	592	Biomarkers	[Experimental treatment of malignant melanoma and its rationale].
18449519	ctla-4 antigen	143	Immune Checkpoint	[Experimental treatment of malignant melanoma and its rationale].
18449519	ctla4 protein	78	Immune Checkpoint	[Experimental treatment of malignant melanoma and its rationale].
18449519	cancer vaccines	166	Immunotherapies (non-checkpoint)	[Experimental treatment of malignant melanoma and its rationale].
18449519	drugs	1829	Classical Chemotherapy Agents	[Experimental treatment of malignant melanoma and its rationale].
18198818	antibodies	2296	Monoclonal Antibodies	The heterogeneity of the kinetics of response to ipilimumab in metastatic melanoma: patient cases.
18198818	monoclonal	1979	Monoclonal Antibodies	The heterogeneity of the kinetics of response to ipilimumab in metastatic melanoma: patient cases.
18198818	ipilimumab	85	Immune Checkpoint	The heterogeneity of the kinetics of response to ipilimumab in metastatic melanoma: patient cases.
18176117	interferon-alpha	88	Immunotherapies (non-checkpoint)	Multicenter phase II study of chemoimmunotherapy in the treatment of metastatic melanoma.
18176117	interleukin-2	113	Immune Checkpoint	Multicenter phase II study of chemoimmunotherapy in the treatment of metastatic melanoma.
18176117	vinblastine	198	Classical Chemotherapy Agents	Multicenter phase II study of chemoimmunotherapy in the treatment of metastatic melanoma.
18176117	dacarbazine	103	Classical Chemotherapy Agents	Multicenter phase II study of chemoimmunotherapy in the treatment of metastatic melanoma.
18176117	dexamethasone	170	Supportive	Multicenter phase II study of chemoimmunotherapy in the treatment of metastatic melanoma.
18176117	cisplatin	1483	Classical Chemotherapy Agents	Multicenter phase II study of chemoimmunotherapy in the treatment of metastatic melanoma.
19789841	recombinant fusion proteins	208	Immune Checkpoint	Antitumor activity and toxicity of anti-HER2 immunoRNase scFv 4D5-dibarnase in mice bearing human breast cancer xenografts.
19789841	receptor	959	Growth Factor Receptors	Antitumor activity and toxicity of anti-HER2 immunoRNase scFv 4D5-dibarnase in mice bearing human breast cancer xenografts.
19789841	erbb-2	662	Growth Factor Receptors	Antitumor activity and toxicity of anti-HER2 immunoRNase scFv 4D5-dibarnase in mice bearing human breast cancer xenografts.
19690617	immunotoxins	95	Monoclonal Antibodies	Multi-modality therapeutics with potent anti-tumor effects: photochemical internalization enhances delivery of the fusion toxin scFvMEL/rGel.
19690617	recombinant fusion proteins	208	Immune Checkpoint	Multi-modality therapeutics with potent anti-tumor effects: photochemical internalization enhances delivery of the fusion toxin scFvMEL/rGel.
19583965	neoplasm proteins	720	Biomarkers	Hydrogel-based protein array for quantifying epidermal growth factor receptor activity in cell lysates.
19583965	recombinant fusion proteins	208	Immune Checkpoint	Hydrogel-based protein array for quantifying epidermal growth factor receptor activity in cell lysates.
19583965	erbb receptors	951	Growth Factor Receptors	Hydrogel-based protein array for quantifying epidermal growth factor receptor activity in cell lysates.
19570195	phytogenic	1693	Phytogenic Agents	Anti-tumor effect of Liqi, a traditional Chinese medicine prescription, in tumor bearing mice.
19570195	drugs	1829	Classical Chemotherapy Agents	Anti-tumor effect of Liqi, a traditional Chinese medicine prescription, in tumor bearing mice.
19570195	chinese herbal	1638	Phytogenic Agents	Anti-tumor effect of Liqi, a traditional Chinese medicine prescription, in tumor bearing mice.
19570195	interleukin-2	113	Immune Checkpoint	Anti-tumor effect of Liqi, a traditional Chinese medicine prescription, in tumor bearing mice.
19570195	tumor necrosis factor-alpha	441	Apoptosis and Cell Death	Anti-tumor effect of Liqi, a traditional Chinese medicine prescription, in tumor bearing mice.
19526760	phytogenic	1693	Phytogenic Agents	[Effect of Ganoderma lucidum polysaccharides on intestinal mucosal immune system in H22 liver cancer bearing mice].
19526760	drugs	1829	Classical Chemotherapy Agents	[Effect of Ganoderma lucidum polysaccharides on intestinal mucosal immune system in H22 liver cancer bearing mice].
19526760	chinese herbal	1638	Phytogenic Agents	[Effect of Ganoderma lucidum polysaccharides on intestinal mucosal immune system in H22 liver cancer bearing mice].
19526760	interleukin-2	113	Immune Checkpoint	[Effect of Ganoderma lucidum polysaccharides on intestinal mucosal immune system in H22 liver cancer bearing mice].
19526760	tumor necrosis factor-alpha	441	Apoptosis and Cell Death	[Effect of Ganoderma lucidum polysaccharides on intestinal mucosal immune system in H22 liver cancer bearing mice].
19522834	bone density conservation agents	94	Supportive	Mesenchymal cells inhibit expansion but not cytotoxicity exerted by gamma-delta T cells.
19522834	diphosphonates	157	Supportive	Mesenchymal cells inhibit expansion but not cytotoxicity exerted by gamma-delta T cells.
19522834	imidazoles	293	Supportive	Mesenchymal cells inhibit expansion but not cytotoxicity exerted by gamma-delta T cells.
19522834	interleukin-2	113	Immune Checkpoint	Mesenchymal cells inhibit expansion but not cytotoxicity exerted by gamma-delta T cells.
19522834	receptors	1746	Growth Factor Receptors	Mesenchymal cells inhibit expansion but not cytotoxicity exerted by gamma-delta T cells.
19522834	zoledronic acid	67	Supportive	Mesenchymal cells inhibit expansion but not cytotoxicity exerted by gamma-delta T cells.
19410661	antibodies	2296	Monoclonal Antibodies	Immunotherapy with tumor-targeted superantigens (TTS) in combination with docetaxel results in synergistic anti-tumor effects.
19410661	antigens	592	Biomarkers	Immunotherapy with tumor-targeted superantigens (TTS) in combination with docetaxel results in synergistic anti-tumor effects.
19410661	recombinant fusion proteins	208	Immune Checkpoint	Immunotherapy with tumor-targeted superantigens (TTS) in combination with docetaxel results in synergistic anti-tumor effects.
19410661	taxoids	465	Classical Chemotherapy Agents	Immunotherapy with tumor-targeted superantigens (TTS) in combination with docetaxel results in synergistic anti-tumor effects.
19410661	docetaxel	468	Classical Chemotherapy Agents	Immunotherapy with tumor-targeted superantigens (TTS) in combination with docetaxel results in synergistic anti-tumor effects.
19322071	protein kinase inhibitors	1305	Targeted Therapies	Antitumor activity of pyridoisoquinoline derivatives F91873 and F91874, novel multikinase inhibitors with activity against the anaplastic lymphoma kinase.
19322071	recombinant fusion proteins	208	Immune Checkpoint	Antitumor activity of pyridoisoquinoline derivatives F91873 and F91874, novel multikinase inhibitors with activity against the anaplastic lymphoma kinase.
19322071	thiazoles	252	Targeted Therapies	Antitumor activity of pyridoisoquinoline derivatives F91873 and F91874, novel multikinase inhibitors with activity against the anaplastic lymphoma kinase.
19322071	anaplastic lymphoma kinase	54	Targeted Therapies	Antitumor activity of pyridoisoquinoline derivatives F91873 and F91874, novel multikinase inhibitors with activity against the anaplastic lymphoma kinase.
19322071	protein-tyrosine kinases	230	Targeted Therapies	Antitumor activity of pyridoisoquinoline derivatives F91873 and F91874, novel multikinase inhibitors with activity against the anaplastic lymphoma kinase.
19322071	receptor protein-tyrosine kinases	115	Growth Factor Receptors	Antitumor activity of pyridoisoquinoline derivatives F91873 and F91874, novel multikinase inhibitors with activity against the anaplastic lymphoma kinase.
19304319	recombinant fusion proteins	208	Immune Checkpoint	The augmentation of intracellular delivery of peptide therapeutics by artificial protein transduction domains.
19199912	antibodies	2296	Monoclonal Antibodies	Current constructs and targets in clinical development for antibody-based cancer therapy.
19199912	cancer vaccines	166	Immunotherapies (non-checkpoint)	Current constructs and targets in clinical development for antibody-based cancer therapy.
19199912	immunotoxins	95	Monoclonal Antibodies	Current constructs and targets in clinical development for antibody-based cancer therapy.
19199912	recombinant fusion proteins	208	Immune Checkpoint	Current constructs and targets in clinical development for antibody-based cancer therapy.
19198837	antibodies	2296	Monoclonal Antibodies	Ipilimumab: controversies in its development, utility and autoimmune adverse events.
19198837	monoclonal	1979	Monoclonal Antibodies	Ipilimumab: controversies in its development, utility and autoimmune adverse events.
19198837	antigens	592	Biomarkers	Ipilimumab: controversies in its development, utility and autoimmune adverse events.
19198837	ctla-4 antigen	143	Immune Checkpoint	Ipilimumab: controversies in its development, utility and autoimmune adverse events.
19198837	ctla4 protein	78	Immune Checkpoint	Ipilimumab: controversies in its development, utility and autoimmune adverse events.
19198837	ipilimumab	85	Immune Checkpoint	Ipilimumab: controversies in its development, utility and autoimmune adverse events.
21235437	antibodies	2296	Monoclonal Antibodies	Targeted therapies in metastatic melanoma: toward a clinical breakthrough?
21235437	monoclonal	1979	Monoclonal Antibodies	Targeted therapies in metastatic melanoma: toward a clinical breakthrough?
21235437	ipilimumab	85	Immune Checkpoint	Targeted therapies in metastatic melanoma: toward a clinical breakthrough?
21235437	dacarbazine	103	Classical Chemotherapy Agents	Targeted therapies in metastatic melanoma: toward a clinical breakthrough?
21106730	angiogenesis inhibitors	1285	Targeted Therapies	Vandetanib improves anti-tumor effects of L19mTNFalpha in xenograft models of esophageal cancer.
21106730	quinazolines	481	Targeted Therapies	Vandetanib improves anti-tumor effects of L19mTNFalpha in xenograft models of esophageal cancer.
21106730	recombinant fusion proteins	208	Immune Checkpoint	Vandetanib improves anti-tumor effects of L19mTNFalpha in xenograft models of esophageal cancer.
21106730	tumor necrosis factor-alpha	441	Apoptosis and Cell Death	Vandetanib improves anti-tumor effects of L19mTNFalpha in xenograft models of esophageal cancer.
21074066	antibodies	2296	Monoclonal Antibodies	Clinical experiences with anti-CD137 and anti-PD1 therapeutic antibodies.
21074066	monoclonal	1979	Monoclonal Antibodies	Clinical experiences with anti-CD137 and anti-PD1 therapeutic antibodies.
21074066	antigens	592	Biomarkers	Clinical experiences with anti-CD137 and anti-PD1 therapeutic antibodies.
21074066	apoptosis regulatory proteins	298	Apoptosis and Cell Death	Clinical experiences with anti-CD137 and anti-PD1 therapeutic antibodies.
21074066	pdcd1 protein	214	Immune Checkpoint	Clinical experiences with anti-CD137 and anti-PD1 therapeutic antibodies.
21074066	programmed cell death 1 receptor	386	Immune Checkpoint	Clinical experiences with anti-CD137 and anti-PD1 therapeutic antibodies.
21074064	antibodies	2296	Monoclonal Antibodies	Update on immunologic therapy with anti-CTLA-4 antibodies in melanoma: identification of clinical and biological response patterns, immune-related adverse events, and their management.
21074064	monoclonal	1979	Monoclonal Antibodies	Update on immunologic therapy with anti-CTLA-4 antibodies in melanoma: identification of clinical and biological response patterns, immune-related adverse events, and their management.
21074064	humanized	930	Monoclonal Antibodies	Update on immunologic therapy with anti-CTLA-4 antibodies in melanoma: identification of clinical and biological response patterns, immune-related adverse events, and their management.
21074064	antigens	592	Biomarkers	Update on immunologic therapy with anti-CTLA-4 antibodies in melanoma: identification of clinical and biological response patterns, immune-related adverse events, and their management.
21074064	biomarkers	1374	Biomarkers	Update on immunologic therapy with anti-CTLA-4 antibodies in melanoma: identification of clinical and biological response patterns, immune-related adverse events, and their management.
21074064	ctla-4 antigen	143	Immune Checkpoint	Update on immunologic therapy with anti-CTLA-4 antibodies in melanoma: identification of clinical and biological response patterns, immune-related adverse events, and their management.
21074064	ctla4 protein	78	Immune Checkpoint	Update on immunologic therapy with anti-CTLA-4 antibodies in melanoma: identification of clinical and biological response patterns, immune-related adverse events, and their management.
21074064	ipilimumab	85	Immune Checkpoint	Update on immunologic therapy with anti-CTLA-4 antibodies in melanoma: identification of clinical and biological response patterns, immune-related adverse events, and their management.
21074060	antibodies	2296	Monoclonal Antibodies	Anti-CTLA-4 antibody adjuvant therapy in melanoma.
21074060	monoclonal	1979	Monoclonal Antibodies	Anti-CTLA-4 antibody adjuvant therapy in melanoma.
21074060	humanized	930	Monoclonal Antibodies	Anti-CTLA-4 antibody adjuvant therapy in melanoma.
21074060	antigens	592	Biomarkers	Anti-CTLA-4 antibody adjuvant therapy in melanoma.
21074060	ctla-4 antigen	143	Immune Checkpoint	Anti-CTLA-4 antibody adjuvant therapy in melanoma.
21074060	ctla4 protein	78	Immune Checkpoint	Anti-CTLA-4 antibody adjuvant therapy in melanoma.
21074060	interferon-alpha	88	Immunotherapies (non-checkpoint)	Anti-CTLA-4 antibody adjuvant therapy in melanoma.
21074060	ipilimumab	85	Immune Checkpoint	Anti-CTLA-4 antibody adjuvant therapy in melanoma.
21074057	antibodies	2296	Monoclonal Antibodies	Immune checkpoint proteins: a new therapeutic paradigm for cancer--preclinical background: CTLA-4 and PD-1 blockade.
21074057	monoclonal	1979	Monoclonal Antibodies	Immune checkpoint proteins: a new therapeutic paradigm for cancer--preclinical background: CTLA-4 and PD-1 blockade.
21074057	antigens	592	Biomarkers	Immune checkpoint proteins: a new therapeutic paradigm for cancer--preclinical background: CTLA-4 and PD-1 blockade.
21074057	apoptosis regulatory proteins	298	Apoptosis and Cell Death	Immune checkpoint proteins: a new therapeutic paradigm for cancer--preclinical background: CTLA-4 and PD-1 blockade.
21074057	ctla-4 antigen	143	Immune Checkpoint	Immune checkpoint proteins: a new therapeutic paradigm for cancer--preclinical background: CTLA-4 and PD-1 blockade.
21074057	ctla4 protein	78	Immune Checkpoint	Immune checkpoint proteins: a new therapeutic paradigm for cancer--preclinical background: CTLA-4 and PD-1 blockade.
21074057	cancer vaccines	166	Immunotherapies (non-checkpoint)	Immune checkpoint proteins: a new therapeutic paradigm for cancer--preclinical background: CTLA-4 and PD-1 blockade.
21074057	pdcd1 protein	214	Immune Checkpoint	Immune checkpoint proteins: a new therapeutic paradigm for cancer--preclinical background: CTLA-4 and PD-1 blockade.
21074057	programmed cell death 1 receptor	386	Immune Checkpoint	Immune checkpoint proteins: a new therapeutic paradigm for cancer--preclinical background: CTLA-4 and PD-1 blockade.
20858723	antibodies	2296	Monoclonal Antibodies	Targeted delivery of saporin toxin by monoclonal antibody to the transcobalamin receptor, TCblR/CD320.
20858723	monoclonal	1979	Monoclonal Antibodies	Targeted delivery of saporin toxin by monoclonal antibody to the transcobalamin receptor, TCblR/CD320.
20858723	antigens	592	Biomarkers	Targeted delivery of saporin toxin by monoclonal antibody to the transcobalamin receptor, TCblR/CD320.
20858723	immunotoxins	95	Monoclonal Antibodies	Targeted delivery of saporin toxin by monoclonal antibody to the transcobalamin receptor, TCblR/CD320.
20858723	receptors	1746	Growth Factor Receptors	Targeted delivery of saporin toxin by monoclonal antibody to the transcobalamin receptor, TCblR/CD320.
20858723	recombinant fusion proteins	208	Immune Checkpoint	Targeted delivery of saporin toxin by monoclonal antibody to the transcobalamin receptor, TCblR/CD320.
20830604	recombinant fusion proteins	208	Immune Checkpoint	A novel bispecific ligand-directed toxin designed to simultaneously target EGFR on human glioblastoma cells and uPAR on tumor neovasculature.
20830604	egfr protein	374	Growth Factor Receptors	A novel bispecific ligand-directed toxin designed to simultaneously target EGFR on human glioblastoma cells and uPAR on tumor neovasculature.
20830604	erbb receptors	951	Growth Factor Receptors	A novel bispecific ligand-directed toxin designed to simultaneously target EGFR on human glioblastoma cells and uPAR on tumor neovasculature.
20714802	angiogenesis inhibitors	1285	Targeted Therapies	CD36-mediated activation of endothelial cell apoptosis by an N-terminal recombinant fragment of thrombospondin-2 inhibits breast cancer growth and metastasis in vivo.
20714802	recombinant fusion proteins	208	Immune Checkpoint	CD36-mediated activation of endothelial cell apoptosis by an N-terminal recombinant fragment of thrombospondin-2 inhibits breast cancer growth and metastasis in vivo.
20714802	vascular endothelial growth factor a	753	Growth Factor Receptors	CD36-mediated activation of endothelial cell apoptosis by an N-terminal recombinant fragment of thrombospondin-2 inhibits breast cancer growth and metastasis in vivo.
20714802	caspase 3	555	Apoptosis and Cell Death	CD36-mediated activation of endothelial cell apoptosis by an N-terminal recombinant fragment of thrombospondin-2 inhibits breast cancer growth and metastasis in vivo.
20709650	angiogenesis inhibitors	1285	Targeted Therapies	Aflibercept (VEGF Trap): one more double-edged sword of anti-VEGF therapy for cancer?
20709650	recombinant fusion proteins	208	Immune Checkpoint	Aflibercept (VEGF Trap): one more double-edged sword of anti-VEGF therapy for cancer?
20709650	vascular endothelial growth factor a	753	Growth Factor Receptors	Aflibercept (VEGF Trap): one more double-edged sword of anti-VEGF therapy for cancer?
20709650	receptors	1746	Growth Factor Receptors	Aflibercept (VEGF Trap): one more double-edged sword of anti-VEGF therapy for cancer?
20709650	vascular endothelial growth factor	152	Growth Factor Receptors	Aflibercept (VEGF Trap): one more double-edged sword of anti-VEGF therapy for cancer?
20698719	antibodies	2296	Monoclonal Antibodies	Ipilimumab.
20698719	monoclonal	1979	Monoclonal Antibodies	Ipilimumab.
20698719	antigens	592	Biomarkers	Ipilimumab.
20698719	ctla-4 antigen	143	Immune Checkpoint	Ipilimumab.
20698719	ctla4 protein	78	Immune Checkpoint	Ipilimumab.
20698719	ipilimumab	85	Immune Checkpoint	Ipilimumab.
20524205	angiogenesis inhibitors	1285	Targeted Therapies	Recombinant vascular basement membrane derived multifunctional peptide blocks endothelial cell angiogenesis and neovascularization.
20524205	recombinant fusion proteins	208	Immune Checkpoint	Recombinant vascular basement membrane derived multifunctional peptide blocks endothelial cell angiogenesis and neovascularization.
20149240	apoptosis regulatory proteins	298	Apoptosis and Cell Death	NSC114792, a novel small molecule identified through structure-based computational database screening, selectively inhibits JAK3.
20149240	diterpenes	224	Phytogenic Agents	NSC114792, a novel small molecule identified through structure-based computational database screening, selectively inhibits JAK3.
20149240	interleukin-2	113	Immune Checkpoint	NSC114792, a novel small molecule identified through structure-based computational database screening, selectively inhibits JAK3.
20149240	protein kinase inhibitors	1305	Targeted Therapies	NSC114792, a novel small molecule identified through structure-based computational database screening, selectively inhibits JAK3.
20149240	small molecule libraries	164	Targeted Therapies	NSC114792, a novel small molecule identified through structure-based computational database screening, selectively inhibits JAK3.
20082117	antibodies	2296	Monoclonal Antibodies	A phase II multicenter study of ipilimumab with or without dacarbazine in chemotherapy-naïve patients with advanced melanoma.
20082117	monoclonal	1979	Monoclonal Antibodies	A phase II multicenter study of ipilimumab with or without dacarbazine in chemotherapy-naïve patients with advanced melanoma.
20082117	ipilimumab	85	Immune Checkpoint	A phase II multicenter study of ipilimumab with or without dacarbazine in chemotherapy-naïve patients with advanced melanoma.
20082117	dacarbazine	103	Classical Chemotherapy Agents	A phase II multicenter study of ipilimumab with or without dacarbazine in chemotherapy-naïve patients with advanced melanoma.
20016370	atp binding cassette transporter	660	Drug Resistance	Interleukin-2 treatment effect on imatinib pharmacokinetic, P-gp and BCRP expression in mice.
20016370	atp-binding cassette transporters	176	Drug Resistance	Interleukin-2 treatment effect on imatinib pharmacokinetic, P-gp and BCRP expression in mice.
20016370	abcg2 protein	80	Drug Resistance	Interleukin-2 treatment effect on imatinib pharmacokinetic, P-gp and BCRP expression in mice.
20016370	benzamides	245	Targeted Therapies	Interleukin-2 treatment effect on imatinib pharmacokinetic, P-gp and BCRP expression in mice.
20016370	interleukin-2	113	Immune Checkpoint	Interleukin-2 treatment effect on imatinib pharmacokinetic, P-gp and BCRP expression in mice.
20016370	pyrimidines	455	Classical Chemotherapy Agents	Interleukin-2 treatment effect on imatinib pharmacokinetic, P-gp and BCRP expression in mice.
20016370	imatinib mesylate	162	Targeted Therapies	Interleukin-2 treatment effect on imatinib pharmacokinetic, P-gp and BCRP expression in mice.
22193989	b7-h1 antigen	415	Immune Checkpoint	The chemotherapeutic drug oxaliplatin differentially affects blood DC function dependent on environmental cues.
22193989	cd274 protein	230	Immune Checkpoint	The chemotherapeutic drug oxaliplatin differentially affects blood DC function dependent on environmental cues.
22193989	organoplatinum compounds	406	Classical Chemotherapy Agents	The chemotherapeutic drug oxaliplatin differentially affects blood DC function dependent on environmental cues.
22193989	stat3 transcription factor	250	Apoptosis and Cell Death	The chemotherapeutic drug oxaliplatin differentially affects blood DC function dependent on environmental cues.
22193989	stat3 protein	165	Apoptosis and Cell Death	The chemotherapeutic drug oxaliplatin differentially affects blood DC function dependent on environmental cues.
22193989	tumor necrosis factor-alpha	441	Apoptosis and Cell Death	The chemotherapeutic drug oxaliplatin differentially affects blood DC function dependent on environmental cues.
22193989	oxaliplatin	331	Classical Chemotherapy Agents	The chemotherapeutic drug oxaliplatin differentially affects blood DC function dependent on environmental cues.
22178132	phytogenic	1693	Phytogenic Agents	Autophagy inhibition enhances ursolic acid-induced apoptosis in PC3 cells.
22178132	recombinant fusion proteins	208	Immune Checkpoint	Autophagy inhibition enhances ursolic acid-induced apoptosis in PC3 cells.
22178132	triterpenes	250	Phytogenic Agents	Autophagy inhibition enhances ursolic acid-induced apoptosis in PC3 cells.
22178132	proto-oncogene proteins c-akt	795	Targeted Therapies	Autophagy inhibition enhances ursolic acid-induced apoptosis in PC3 cells.
22178132	tor serine-threonine kinases	451	Targeted Therapies	Autophagy inhibition enhances ursolic acid-induced apoptosis in PC3 cells.
22178132	pten phosphohydrolase	82	Tumor Suppressors	Autophagy inhibition enhances ursolic acid-induced apoptosis in PC3 cells.
22178132	pten protein	65	Tumor Suppressors	Autophagy inhibition enhances ursolic acid-induced apoptosis in PC3 cells.
22123748	antibiotics	634	Supportive	Combined introduction of anti-IL2 receptor antibodies, mycophenolic acid and tacrolimus: effect on malignancies after renal transplantation in a single-centre retrospective cohort study.
22123748	antineoplastic	1118	Classical Chemotherapy Agents	Combined introduction of anti-IL2 receptor antibodies, mycophenolic acid and tacrolimus: effect on malignancies after renal transplantation in a single-centre retrospective cohort study.
22123748	antibodies	2296	Monoclonal Antibodies	Combined introduction of anti-IL2 receptor antibodies, mycophenolic acid and tacrolimus: effect on malignancies after renal transplantation in a single-centre retrospective cohort study.
22123748	immunosuppressive agents	243	Supportive	Combined introduction of anti-IL2 receptor antibodies, mycophenolic acid and tacrolimus: effect on malignancies after renal transplantation in a single-centre retrospective cohort study.
22123748	receptors	1746	Growth Factor Receptors	Combined introduction of anti-IL2 receptor antibodies, mycophenolic acid and tacrolimus: effect on malignancies after renal transplantation in a single-centre retrospective cohort study.
22123748	interleukin-2	113	Immune Checkpoint	Combined introduction of anti-IL2 receptor antibodies, mycophenolic acid and tacrolimus: effect on malignancies after renal transplantation in a single-centre retrospective cohort study.
22029653	anti-retroviral agents	93	Supportive	Gamma delta T cells from HIV+ donors can be expanded in vitro by zoledronate/interleukin-2 to become cytotoxic effectors for antibody-dependent cellular cytotoxicity.
22029653	diphosphonates	157	Supportive	Gamma delta T cells from HIV+ donors can be expanded in vitro by zoledronate/interleukin-2 to become cytotoxic effectors for antibody-dependent cellular cytotoxicity.
22029653	imidazoles	293	Supportive	Gamma delta T cells from HIV+ donors can be expanded in vitro by zoledronate/interleukin-2 to become cytotoxic effectors for antibody-dependent cellular cytotoxicity.
22029653	interleukin-2	113	Immune Checkpoint	Gamma delta T cells from HIV+ donors can be expanded in vitro by zoledronate/interleukin-2 to become cytotoxic effectors for antibody-dependent cellular cytotoxicity.
22029653	receptors	1746	Growth Factor Receptors	Gamma delta T cells from HIV+ donors can be expanded in vitro by zoledronate/interleukin-2 to become cytotoxic effectors for antibody-dependent cellular cytotoxicity.
22029653	zoledronic acid	67	Supportive	Gamma delta T cells from HIV+ donors can be expanded in vitro by zoledronate/interleukin-2 to become cytotoxic effectors for antibody-dependent cellular cytotoxicity.
22002018	angiogenesis inhibitors	1285	Targeted Therapies	A phase I study of subcutaneously administered aflibercept (VEGF trap) in a new formulation in patients with advanced solid tumors.
22002018	recombinant fusion proteins	208	Immune Checkpoint	A phase I study of subcutaneously administered aflibercept (VEGF trap) in a new formulation in patients with advanced solid tumors.
22002018	vegfa protein	173	Growth Factor Receptors	A phase I study of subcutaneously administered aflibercept (VEGF trap) in a new formulation in patients with advanced solid tumors.
22002018	vascular endothelial growth factor a	753	Growth Factor Receptors	A phase I study of subcutaneously administered aflibercept (VEGF trap) in a new formulation in patients with advanced solid tumors.
22002018	receptors	1746	Growth Factor Receptors	A phase I study of subcutaneously administered aflibercept (VEGF trap) in a new formulation in patients with advanced solid tumors.
22002018	vascular endothelial growth factor	152	Growth Factor Receptors	A phase I study of subcutaneously administered aflibercept (VEGF trap) in a new formulation in patients with advanced solid tumors.
21999177	recombinant fusion proteins	208	Immune Checkpoint	Aflibercept (VEGF-TRAP): the next anti-VEGF drug.
21999177	vascular endothelial growth factor a	753	Growth Factor Receptors	Aflibercept (VEGF-TRAP): the next anti-VEGF drug.
21999177	receptors	1746	Growth Factor Receptors	Aflibercept (VEGF-TRAP): the next anti-VEGF drug.
21999177	vascular endothelial growth factor	152	Growth Factor Receptors	Aflibercept (VEGF-TRAP): the next anti-VEGF drug.
21914943	recombinant fusion proteins	208	Immune Checkpoint	Functionalized nanoscale oil bodies for targeted delivery of a hydrophobic drug.
21914943	camptothecin	481	Classical Chemotherapy Agents	Functionalized nanoscale oil bodies for targeted delivery of a hydrophobic drug.
21821307	antibodies	2296	Monoclonal Antibodies	Ipilimumab (Yervoy) and the TGN1412 catastrophe.
21821307	monoclonal	1979	Monoclonal Antibodies	Ipilimumab (Yervoy) and the TGN1412 catastrophe.
21821307	humanized	930	Monoclonal Antibodies	Ipilimumab (Yervoy) and the TGN1412 catastrophe.
21821307	ctla-4 antigen	143	Immune Checkpoint	Ipilimumab (Yervoy) and the TGN1412 catastrophe.
21821307	ipilimumab	85	Immune Checkpoint	Ipilimumab (Yervoy) and the TGN1412 catastrophe.
21711461	antigens	592	Biomarkers	Induction of self-antigen-specific Foxp3+ regulatory T cells in the periphery by lymphodepletion treatment with anti-mouse thymocyte globulin in mice.
21711461	ctla-4 antigen	143	Immune Checkpoint	Induction of self-antigen-specific Foxp3+ regulatory T cells in the periphery by lymphodepletion treatment with anti-mouse thymocyte globulin in mice.
21711461	ctla4 protein	78	Immune Checkpoint	Induction of self-antigen-specific Foxp3+ regulatory T cells in the periphery by lymphodepletion treatment with anti-mouse thymocyte globulin in mice.
21711461	ki-67 antigen	64	Biomarkers	Induction of self-antigen-specific Foxp3+ regulatory T cells in the periphery by lymphodepletion treatment with anti-mouse thymocyte globulin in mice.
21711461	receptors	1746	Growth Factor Receptors	Induction of self-antigen-specific Foxp3+ regulatory T cells in the periphery by lymphodepletion treatment with anti-mouse thymocyte globulin in mice.
21668044	antibodies	2296	Monoclonal Antibodies	Ipilimumab: first global approval.
21668044	monoclonal	1979	Monoclonal Antibodies	Ipilimumab: first global approval.
21668044	ipilimumab	85	Immune Checkpoint	Ipilimumab: first global approval.
21427563	angiogenesis inhibitors	1285	Targeted Therapies	A tumor-penetrating peptide modification enhances the antitumor activity of endostatin in vivo.
21427563	recombinant fusion proteins	208	Immune Checkpoint	A tumor-penetrating peptide modification enhances the antitumor activity of endostatin in vivo.
21416325	aminoglycosides	60	Supportive	Antitumor effects of an engineered and energized fusion protein consisting of an anti-CD20 scFv fragment and lidamycin.
21416325	antibiotics	634	Supportive	Antitumor effects of an engineered and energized fusion protein consisting of an anti-CD20 scFv fragment and lidamycin.
21416325	antineoplastic	1118	Classical Chemotherapy Agents	Antitumor effects of an engineered and energized fusion protein consisting of an anti-CD20 scFv fragment and lidamycin.
21416325	antigens	592	Biomarkers	Antitumor effects of an engineered and energized fusion protein consisting of an anti-CD20 scFv fragment and lidamycin.
21416325	cd20	50	Monoclonal Antibodies	Antitumor effects of an engineered and energized fusion protein consisting of an anti-CD20 scFv fragment and lidamycin.
21416325	recombinant fusion proteins	208	Immune Checkpoint	Antitumor effects of an engineered and energized fusion protein consisting of an anti-CD20 scFv fragment and lidamycin.
21253675	antibodies	2296	Monoclonal Antibodies	Imaging agents for in vivo molecular profiling of disseminated prostate cancer--targeting EGFR receptors in prostate cancer: comparison of cellular processing of [111In]-labeled affibody molecule Z(EGFR:2377) and cetuximab.
21253675	monoclonal	1979	Monoclonal Antibodies	Imaging agents for in vivo molecular profiling of disseminated prostate cancer--targeting EGFR receptors in prostate cancer: comparison of cellular processing of [111In]-labeled affibody molecule Z(EGFR:2377) and cetuximab.
21253675	humanized	930	Monoclonal Antibodies	Imaging agents for in vivo molecular profiling of disseminated prostate cancer--targeting EGFR receptors in prostate cancer: comparison of cellular processing of [111In]-labeled affibody molecule Z(EGFR:2377) and cetuximab.
21253675	recombinant fusion proteins	208	Immune Checkpoint	Imaging agents for in vivo molecular profiling of disseminated prostate cancer--targeting EGFR receptors in prostate cancer: comparison of cellular processing of [111In]-labeled affibody molecule Z(EGFR:2377) and cetuximab.
21253675	erbb receptors	951	Growth Factor Receptors	Imaging agents for in vivo molecular profiling of disseminated prostate cancer--targeting EGFR receptors in prostate cancer: comparison of cellular processing of [111In]-labeled affibody molecule Z(EGFR:2377) and cetuximab.
21253675	cetuximab	245	Monoclonal Antibodies	Imaging agents for in vivo molecular profiling of disseminated prostate cancer--targeting EGFR receptors in prostate cancer: comparison of cellular processing of [111In]-labeled affibody molecule Z(EGFR:2377) and cetuximab.
21210755	angiogenesis inhibitors	1285	Targeted Therapies	AMG 386: profile of a novel angiopoietin antagonist in patients with ovarian cancer.
21210755	recombinant fusion proteins	208	Immune Checkpoint	AMG 386: profile of a novel angiopoietin antagonist in patients with ovarian cancer.
21196204	angiogenesis inhibitors	1285	Targeted Therapies	In pursuit of new anti-angiogenic therapies for cancer treatment.
21196204	antibodies	2296	Monoclonal Antibodies	In pursuit of new anti-angiogenic therapies for cancer treatment.
21196204	monoclonal	1979	Monoclonal Antibodies	In pursuit of new anti-angiogenic therapies for cancer treatment.
21196204	humanized	930	Monoclonal Antibodies	In pursuit of new anti-angiogenic therapies for cancer treatment.
21196204	indazoles	104	Targeted Therapies	In pursuit of new anti-angiogenic therapies for cancer treatment.
21196204	indoles	536	Phytogenic Agents	In pursuit of new anti-angiogenic therapies for cancer treatment.
21196204	phenylurea compounds	221	Targeted Therapies	In pursuit of new anti-angiogenic therapies for cancer treatment.
21196204	pyridines	417	Targeted Therapies	In pursuit of new anti-angiogenic therapies for cancer treatment.
21196204	pyrimidines	455	Classical Chemotherapy Agents	In pursuit of new anti-angiogenic therapies for cancer treatment.
21196204	pyrroles	245	Targeted Therapies	In pursuit of new anti-angiogenic therapies for cancer treatment.
21196204	quinazolines	481	Targeted Therapies	In pursuit of new anti-angiogenic therapies for cancer treatment.
21196204	recombinant fusion proteins	208	Immune Checkpoint	In pursuit of new anti-angiogenic therapies for cancer treatment.
21196204	sulfonamides	613	Supportive	In pursuit of new anti-angiogenic therapies for cancer treatment.
21196204	niacinamide	155	Supportive	In pursuit of new anti-angiogenic therapies for cancer treatment.
21196204	bevacizumab	351	Monoclonal Antibodies	In pursuit of new anti-angiogenic therapies for cancer treatment.
21196204	sorafenib	225	Targeted Therapies	In pursuit of new anti-angiogenic therapies for cancer treatment.
21196204	receptors	1746	Growth Factor Receptors	In pursuit of new anti-angiogenic therapies for cancer treatment.
21196204	vascular endothelial growth factor	152	Growth Factor Receptors	In pursuit of new anti-angiogenic therapies for cancer treatment.
21196204	sunitinib	146	Targeted Therapies	In pursuit of new anti-angiogenic therapies for cancer treatment.
21150773	angiogenesis inhibitors	1285	Targeted Therapies	Synergistic tumor growth-inhibitory effect of the prostate-specific antigen-activated fusion peptide BSD352 for prostate cancer therapy.
21150773	recombinant fusion proteins	208	Immune Checkpoint	Synergistic tumor growth-inhibitory effect of the prostate-specific antigen-activated fusion peptide BSD352 for prostate cancer therapy.
21150773	prostate-specific antigen	90	Biomarkers	Synergistic tumor growth-inhibitory effect of the prostate-specific antigen-activated fusion peptide BSD352 for prostate cancer therapy.
23258564	antibodies	2296	Monoclonal Antibodies	Stability of the recombinant anti‑erbB2 scFv‑Fc‑interleukin‑2 fusion protein and its inhibition of HER2‑overexpressing tumor cells.
23258564	interleukin-2	113	Immune Checkpoint	Stability of the recombinant anti‑erbB2 scFv‑Fc‑interleukin‑2 fusion protein and its inhibition of HER2‑overexpressing tumor cells.
23258564	recombinant fusion proteins	208	Immune Checkpoint	Stability of the recombinant anti‑erbB2 scFv‑Fc‑interleukin‑2 fusion protein and its inhibition of HER2‑overexpressing tumor cells.
23258564	erbb2 protein	349	Growth Factor Receptors	Stability of the recombinant anti‑erbB2 scFv‑Fc‑interleukin‑2 fusion protein and its inhibition of HER2‑overexpressing tumor cells.
23258564	receptor	959	Growth Factor Receptors	Stability of the recombinant anti‑erbB2 scFv‑Fc‑interleukin‑2 fusion protein and its inhibition of HER2‑overexpressing tumor cells.
23258564	erbb-2	662	Growth Factor Receptors	Stability of the recombinant anti‑erbB2 scFv‑Fc‑interleukin‑2 fusion protein and its inhibition of HER2‑overexpressing tumor cells.
23216053	angiogenesis inhibitors	1285	Targeted Therapies	Emerging VEGF-receptor inhibitors for colorectal cancer.
23216053	antibodies	2296	Monoclonal Antibodies	Emerging VEGF-receptor inhibitors for colorectal cancer.
23216053	monoclonal	1979	Monoclonal Antibodies	Emerging VEGF-receptor inhibitors for colorectal cancer.
23216053	humanized	930	Monoclonal Antibodies	Emerging VEGF-receptor inhibitors for colorectal cancer.
23216053	drugs	1829	Classical Chemotherapy Agents	Emerging VEGF-receptor inhibitors for colorectal cancer.
23216053	phenylurea compounds	221	Targeted Therapies	Emerging VEGF-receptor inhibitors for colorectal cancer.
23216053	pyridines	417	Targeted Therapies	Emerging VEGF-receptor inhibitors for colorectal cancer.
23216053	recombinant fusion proteins	208	Immune Checkpoint	Emerging VEGF-receptor inhibitors for colorectal cancer.
23216053	bevacizumab	351	Monoclonal Antibodies	Emerging VEGF-receptor inhibitors for colorectal cancer.
23216053	receptors	1746	Growth Factor Receptors	Emerging VEGF-receptor inhibitors for colorectal cancer.
23216053	vascular endothelial growth factor	152	Growth Factor Receptors	Emerging VEGF-receptor inhibitors for colorectal cancer.
23168019	interleukin-2	113	Immune Checkpoint	Isosteric analogs of lenalidomide and pomalidomide: synthesis and biological activity.
23168019	tumor necrosis factor-alpha	441	Apoptosis and Cell Death	Isosteric analogs of lenalidomide and pomalidomide: synthesis and biological activity.
23168019	thalidomide	134	Targeted Therapies	Isosteric analogs of lenalidomide and pomalidomide: synthesis and biological activity.
23168019	lenalidomide	79	Targeted Therapies	Isosteric analogs of lenalidomide and pomalidomide: synthesis and biological activity.
23166750	recombinant fusion proteins	208	Immune Checkpoint	A potential peptide therapeutic derived from the juxtamembrane domain of the epidermal growth factor receptor.
23166750	erbb receptors	951	Growth Factor Receptors	A potential peptide therapeutic derived from the juxtamembrane domain of the epidermal growth factor receptor.
23166750	proto-oncogene proteins c-akt	795	Targeted Therapies	A potential peptide therapeutic derived from the juxtamembrane domain of the epidermal growth factor receptor.
23166750	extracellular signal-regulated map kinases	143	Targeted Therapies	A potential peptide therapeutic derived from the juxtamembrane domain of the epidermal growth factor receptor.
22903275	recombinant fusion proteins	208	Immune Checkpoint	Construction and characterization of a recombinant human beta defensin 2 fusion protein targeting the epidermal growth factor receptor: in vitro study.
22903275	erbb receptors	951	Growth Factor Receptors	Construction and characterization of a recombinant human beta defensin 2 fusion protein targeting the epidermal growth factor receptor: in vitro study.
22903275	receptor	959	Growth Factor Receptors	Construction and characterization of a recombinant human beta defensin 2 fusion protein targeting the epidermal growth factor receptor: in vitro study.
22903275	erbb-2	662	Growth Factor Receptors	Construction and characterization of a recombinant human beta defensin 2 fusion protein targeting the epidermal growth factor receptor: in vitro study.
22671766	recombinant fusion proteins	208	Immune Checkpoint	Toward intracellular targeted delivery of cancer therapeutics: progress and clinical outlook for brain tumor therapy.
22524673	antibodies	2296	Monoclonal Antibodies	Immunomodulating antibodies in the treatment of metastatic melanoma: the experience with anti-CTLA-4, anti-CD137, and anti-PD1.
22524673	monoclonal	1979	Monoclonal Antibodies	Immunomodulating antibodies in the treatment of metastatic melanoma: the experience with anti-CTLA-4, anti-CD137, and anti-PD1.
22524673	ctla-4 antigen	143	Immune Checkpoint	Immunomodulating antibodies in the treatment of metastatic melanoma: the experience with anti-CTLA-4, anti-CD137, and anti-PD1.
22524673	ctla4 protein	78	Immune Checkpoint	Immunomodulating antibodies in the treatment of metastatic melanoma: the experience with anti-CTLA-4, anti-CD137, and anti-PD1.
22524673	ipilimumab	85	Immune Checkpoint	Immunomodulating antibodies in the treatment of metastatic melanoma: the experience with anti-CTLA-4, anti-CD137, and anti-PD1.
22524673	pdcd1 protein	214	Immune Checkpoint	Immunomodulating antibodies in the treatment of metastatic melanoma: the experience with anti-CTLA-4, anti-CD137, and anti-PD1.
22524673	programmed cell death 1 receptor	386	Immune Checkpoint	Immunomodulating antibodies in the treatment of metastatic melanoma: the experience with anti-CTLA-4, anti-CD137, and anti-PD1.
22524673	dacarbazine	103	Classical Chemotherapy Agents	Immunomodulating antibodies in the treatment of metastatic melanoma: the experience with anti-CTLA-4, anti-CD137, and anti-PD1.
22488170	recombinant fusion proteins	208	Immune Checkpoint	GDF3 inhibits the growth of breast cancer cells and promotes the apoptosis induced by Taxol.
22488170	paclitaxel	1140	Classical Chemotherapy Agents	GDF3 inhibits the growth of breast cancer cells and promotes the apoptosis induced by Taxol.
22439670	antibodies	2296	Monoclonal Antibodies	Induction therapy in renal transplant recipients: how convincing is the current evidence?
22439670	monoclonal	1979	Monoclonal Antibodies	Induction therapy in renal transplant recipients: how convincing is the current evidence?
22439670	humanized	930	Monoclonal Antibodies	Induction therapy in renal transplant recipients: how convincing is the current evidence?
22439670	immunosuppressive agents	243	Supportive	Induction therapy in renal transplant recipients: how convincing is the current evidence?
22439670	recombinant fusion proteins	208	Immune Checkpoint	Induction therapy in renal transplant recipients: how convincing is the current evidence?
22432863	antibodies	2296	Monoclonal Antibodies	Current advances and perspectives in the treatment of advanced melanoma.
22432863	monoclonal	1979	Monoclonal Antibodies	Current advances and perspectives in the treatment of advanced melanoma.
22432863	indoles	536	Phytogenic Agents	Current advances and perspectives in the treatment of advanced melanoma.
22432863	ipilimumab	85	Immune Checkpoint	Current advances and perspectives in the treatment of advanced melanoma.
22432863	sulfonamides	613	Supportive	Current advances and perspectives in the treatment of advanced melanoma.
22426960	birc5 protein	114	Apoptosis and Cell Death	Survivin inhibition by an interacting recombinant peptide, derived from the human ferritin heavy chain, impedes tumor cell growth.
22426960	inhibitor of apoptosis proteins	141	Apoptosis and Cell Death	Survivin inhibition by an interacting recombinant peptide, derived from the human ferritin heavy chain, impedes tumor cell growth.
22426960	recombinant fusion proteins	208	Immune Checkpoint	Survivin inhibition by an interacting recombinant peptide, derived from the human ferritin heavy chain, impedes tumor cell growth.
22426960	survivin	134	Apoptosis and Cell Death	Survivin inhibition by an interacting recombinant peptide, derived from the human ferritin heavy chain, impedes tumor cell growth.
22395415	ctla-4 antigen	143	Immune Checkpoint	A brief history of melanoma: from mummies to mutations.
22395415	ctla4 protein	78	Immune Checkpoint	A brief history of melanoma: from mummies to mutations.
22395415	braf protein	100	Targeted Therapies	A brief history of melanoma: from mummies to mutations.
22395415	proto-oncogene proteins b-raf	153	Targeted Therapies	A brief history of melanoma: from mummies to mutations.
22377921	antibodies	2296	Monoclonal Antibodies	Future trends in organ transplant recipients--important issues for dermatologists.
22377921	monoclonal	1979	Monoclonal Antibodies	Future trends in organ transplant recipients--important issues for dermatologists.
22377921	humanized	930	Monoclonal Antibodies	Future trends in organ transplant recipients--important issues for dermatologists.
22377921	murine-derived	79	Monoclonal Antibodies	Future trends in organ transplant recipients--important issues for dermatologists.
22377921	boronic acids	101	Targeted Therapies	Future trends in organ transplant recipients--important issues for dermatologists.
22377921	immunoconjugates	240	Monoclonal Antibodies	Future trends in organ transplant recipients--important issues for dermatologists.
22377921	immunosuppressive agents	243	Supportive	Future trends in organ transplant recipients--important issues for dermatologists.
22377921	recombinant fusion proteins	208	Immune Checkpoint	Future trends in organ transplant recipients--important issues for dermatologists.
22377921	rituximab	123	Monoclonal Antibodies	Future trends in organ transplant recipients--important issues for dermatologists.
22377921	bortezomib	175	Targeted Therapies	Future trends in organ transplant recipients--important issues for dermatologists.
22205154	aminoglycosides	60	Supportive	Antitumor efficacy of the scFv-based fusion protein and its enediyne-energized analogue directed against epidermal growth factor receptor.
22205154	recombinant fusion proteins	208	Immune Checkpoint	Antitumor efficacy of the scFv-based fusion protein and its enediyne-energized analogue directed against epidermal growth factor receptor.
22205154	egfr protein	374	Growth Factor Receptors	Antitumor efficacy of the scFv-based fusion protein and its enediyne-energized analogue directed against epidermal growth factor receptor.
22205154	erbb receptors	951	Growth Factor Receptors	Antitumor efficacy of the scFv-based fusion protein and its enediyne-energized analogue directed against epidermal growth factor receptor.
22123336	arsenicals	53	Classical Chemotherapy Agents	Effects of Tat peptide on intracellular delivery of arsenic trioxide albumin microspheres.
22123336	recombinant fusion proteins	208	Immune Checkpoint	Effects of Tat peptide on intracellular delivery of arsenic trioxide albumin microspheres.
22123336	serum albumin	131	Supportive	Effects of Tat peptide on intracellular delivery of arsenic trioxide albumin microspheres.
22123336	arsenic trioxide	56	Classical Chemotherapy Agents	Effects of Tat peptide on intracellular delivery of arsenic trioxide albumin microspheres.
24333163	endoplasmic reticulum chaperone bip	64	Apoptosis and Cell Death	Reconstructed mung bean trypsin inhibitor targeting cell surface GRP78 induces apoptosis and inhibits tumor growth in colorectal cancer.
24333163	heat-shock proteins	88	Apoptosis and Cell Death	Reconstructed mung bean trypsin inhibitor targeting cell surface GRP78 induces apoptosis and inhibits tumor growth in colorectal cancer.
24333163	recombinant fusion proteins	208	Immune Checkpoint	Reconstructed mung bean trypsin inhibitor targeting cell surface GRP78 induces apoptosis and inhibits tumor growth in colorectal cancer.
24305957	anti-hiv agents	306	Supportive	Development of a Novel Screening Strategy Designed to Discover a New Class of HIV Drugs.
24305957	recombinant fusion proteins	208	Immune Checkpoint	Development of a Novel Screening Strategy Designed to Discover a New Class of HIV Drugs.
24305957	small molecule libraries	164	Targeted Therapies	Development of a Novel Screening Strategy Designed to Discover a New Class of HIV Drugs.
24183081	angiogenesis inhibitors	1285	Targeted Therapies	[Medical treatment of renal cell carcinoma].
24183081	antibodies	2296	Monoclonal Antibodies	[Medical treatment of renal cell carcinoma].
24183081	monoclonal	1979	Monoclonal Antibodies	[Medical treatment of renal cell carcinoma].
24183081	humanized	930	Monoclonal Antibodies	[Medical treatment of renal cell carcinoma].
24183081	indoles	536	Phytogenic Agents	[Medical treatment of renal cell carcinoma].
24183081	interferon-alpha	88	Immunotherapies (non-checkpoint)	[Medical treatment of renal cell carcinoma].
24183081	interleukin-2	113	Immune Checkpoint	[Medical treatment of renal cell carcinoma].
24183081	phenylurea compounds	221	Targeted Therapies	[Medical treatment of renal cell carcinoma].
24183081	protein kinase inhibitors	1305	Targeted Therapies	[Medical treatment of renal cell carcinoma].
24183081	pyrroles	245	Targeted Therapies	[Medical treatment of renal cell carcinoma].
24183081	vascular endothelial growth factor a	753	Growth Factor Receptors	[Medical treatment of renal cell carcinoma].
24183081	niacinamide	155	Supportive	[Medical treatment of renal cell carcinoma].
24183081	bevacizumab	351	Monoclonal Antibodies	[Medical treatment of renal cell carcinoma].
24183081	everolimus	73	Targeted Therapies	[Medical treatment of renal cell carcinoma].
24183081	sorafenib	225	Targeted Therapies	[Medical treatment of renal cell carcinoma].
24183081	receptors	1746	Growth Factor Receptors	[Medical treatment of renal cell carcinoma].
24183081	vascular endothelial growth factor	152	Growth Factor Receptors	[Medical treatment of renal cell carcinoma].
24183081	sunitinib	146	Targeted Therapies	[Medical treatment of renal cell carcinoma].
24183081	sirolimus	167	Targeted Therapies	[Medical treatment of renal cell carcinoma].
24054424	antibodies	2296	Monoclonal Antibodies	Cutaneous melanoma.
24054424	monoclonal	1979	Monoclonal Antibodies	Cutaneous melanoma.
24054424	ipilimumab	85	Immune Checkpoint	Cutaneous melanoma.
24001893	antibodies	2296	Monoclonal Antibodies	Endocrine side-effects of anti-cancer drugs: mAbs and pituitary dysfunction: clinical evidence and pathogenic hypotheses.
24001893	monoclonal	1979	Monoclonal Antibodies	Endocrine side-effects of anti-cancer drugs: mAbs and pituitary dysfunction: clinical evidence and pathogenic hypotheses.
24001893	humanized	930	Monoclonal Antibodies	Endocrine side-effects of anti-cancer drugs: mAbs and pituitary dysfunction: clinical evidence and pathogenic hypotheses.
24001893	ctla-4 antigen	143	Immune Checkpoint	Endocrine side-effects of anti-cancer drugs: mAbs and pituitary dysfunction: clinical evidence and pathogenic hypotheses.
24001893	ctla4 protein	78	Immune Checkpoint	Endocrine side-effects of anti-cancer drugs: mAbs and pituitary dysfunction: clinical evidence and pathogenic hypotheses.
24001893	ipilimumab	85	Immune Checkpoint	Endocrine side-effects of anti-cancer drugs: mAbs and pituitary dysfunction: clinical evidence and pathogenic hypotheses.
24001893	pdcd1 protein	214	Immune Checkpoint	Endocrine side-effects of anti-cancer drugs: mAbs and pituitary dysfunction: clinical evidence and pathogenic hypotheses.
24001893	programmed cell death 1 receptor	386	Immune Checkpoint	Endocrine side-effects of anti-cancer drugs: mAbs and pituitary dysfunction: clinical evidence and pathogenic hypotheses.
24001893	nivolumab	143	Immune Checkpoint	Endocrine side-effects of anti-cancer drugs: mAbs and pituitary dysfunction: clinical evidence and pathogenic hypotheses.
23977262	recombinant fusion proteins	208	Immune Checkpoint	A tumor-penetrating peptide modification enhances the antitumor activity of thymosin alpha 1.
23973813	phytogenic	1693	Phytogenic Agents	Chemically and biologically synthesized CPP-modified gelonin for enhanced anti-tumor activity.
23973813	recombinant fusion proteins	208	Immune Checkpoint	Chemically and biologically synthesized CPP-modified gelonin for enhanced anti-tumor activity.
23874680	angiogenesis inhibitors	1285	Targeted Therapies	Combination therapy of VEGF-trap and gemcitabine results in improved anti-tumor efficacy in a mouse lung cancer model.
23874680	antimetabolites	548	Classical Chemotherapy Agents	Combination therapy of VEGF-trap and gemcitabine results in improved anti-tumor efficacy in a mouse lung cancer model.
23874680	antineoplastic	1118	Classical Chemotherapy Agents	Combination therapy of VEGF-trap and gemcitabine results in improved anti-tumor efficacy in a mouse lung cancer model.
23874680	recombinant fusion proteins	208	Immune Checkpoint	Combination therapy of VEGF-trap and gemcitabine results in improved anti-tumor efficacy in a mouse lung cancer model.
23874680	deoxycytidine	513	Classical Chemotherapy Agents	Combination therapy of VEGF-trap and gemcitabine results in improved anti-tumor efficacy in a mouse lung cancer model.
23874680	receptors	1746	Growth Factor Receptors	Combination therapy of VEGF-trap and gemcitabine results in improved anti-tumor efficacy in a mouse lung cancer model.
23874680	vascular endothelial growth factor	152	Growth Factor Receptors	Combination therapy of VEGF-trap and gemcitabine results in improved anti-tumor efficacy in a mouse lung cancer model.
23874680	gemcitabine	447	Classical Chemotherapy Agents	Combination therapy of VEGF-trap and gemcitabine results in improved anti-tumor efficacy in a mouse lung cancer model.
23862981	antibodies	2296	Monoclonal Antibodies	Ipilimumab and vemurafenib: two different routes for targeting melanoma.
23862981	monoclonal	1979	Monoclonal Antibodies	Ipilimumab and vemurafenib: two different routes for targeting melanoma.
23862981	indoles	536	Phytogenic Agents	Ipilimumab and vemurafenib: two different routes for targeting melanoma.
23862981	ipilimumab	85	Immune Checkpoint	Ipilimumab and vemurafenib: two different routes for targeting melanoma.
23862981	sulfonamides	613	Supportive	Ipilimumab and vemurafenib: two different routes for targeting melanoma.
23770212	immunoconjugates	240	Monoclonal Antibodies	Polymalic acid nanobioconjugate for simultaneous immunostimulation and inhibition of tumor growth in HER2/neu-positive breast cancer.
23770212	immunoglobulin g	104	Monoclonal Antibodies	Polymalic acid nanobioconjugate for simultaneous immunostimulation and inhibition of tumor growth in HER2/neu-positive breast cancer.
23770212	interleukin-2	113	Immune Checkpoint	Polymalic acid nanobioconjugate for simultaneous immunostimulation and inhibition of tumor growth in HER2/neu-positive breast cancer.
23770212	recombinant fusion proteins	208	Immune Checkpoint	Polymalic acid nanobioconjugate for simultaneous immunostimulation and inhibition of tumor growth in HER2/neu-positive breast cancer.
23770212	receptor	959	Growth Factor Receptors	Polymalic acid nanobioconjugate for simultaneous immunostimulation and inhibition of tumor growth in HER2/neu-positive breast cancer.
23770212	erbb-2	662	Growth Factor Receptors	Polymalic acid nanobioconjugate for simultaneous immunostimulation and inhibition of tumor growth in HER2/neu-positive breast cancer.
23750887	antibodies	2296	Monoclonal Antibodies	Thyroid dysfunction as an unintended side effect of anticancer drugs.
23750887	monoclonal	1979	Monoclonal Antibodies	Thyroid dysfunction as an unintended side effect of anticancer drugs.
23750887	humanized	930	Monoclonal Antibodies	Thyroid dysfunction as an unintended side effect of anticancer drugs.
23750887	interferon-alpha	88	Immunotherapies (non-checkpoint)	Thyroid dysfunction as an unintended side effect of anticancer drugs.
23750887	interleukin-2	113	Immune Checkpoint	Thyroid dysfunction as an unintended side effect of anticancer drugs.
23750887	recombinant fusion proteins	208	Immune Checkpoint	Thyroid dysfunction as an unintended side effect of anticancer drugs.
23750887	thalidomide	134	Targeted Therapies	Thyroid dysfunction as an unintended side effect of anticancer drugs.
23750887	lenalidomide	79	Targeted Therapies	Thyroid dysfunction as an unintended side effect of anticancer drugs.
23735730	antibodies	2296	Monoclonal Antibodies	[Immune-checkpoints: the new anti-cancer immunotherapies].
23735730	monoclonal	1979	Monoclonal Antibodies	[Immune-checkpoints: the new anti-cancer immunotherapies].
23735730	biomarkers	1374	Biomarkers	[Immune-checkpoints: the new anti-cancer immunotherapies].
23735730	ctla-4 antigen	143	Immune Checkpoint	[Immune-checkpoints: the new anti-cancer immunotherapies].
23735730	ipilimumab	85	Immune Checkpoint	[Immune-checkpoints: the new anti-cancer immunotherapies].
23735730	pdcd1 protein	214	Immune Checkpoint	[Immune-checkpoints: the new anti-cancer immunotherapies].
23735730	programmed cell death 1 receptor	386	Immune Checkpoint	[Immune-checkpoints: the new anti-cancer immunotherapies].
23650874	antibodies	2296	Monoclonal Antibodies	Role of immunotherapy in castration-resistant prostate cancer (CRPC).
23650874	monoclonal	1979	Monoclonal Antibodies	Role of immunotherapy in castration-resistant prostate cancer (CRPC).
23650874	humanized	930	Monoclonal Antibodies	Role of immunotherapy in castration-resistant prostate cancer (CRPC).
23650874	cancer vaccines	166	Immunotherapies (non-checkpoint)	Role of immunotherapy in castration-resistant prostate cancer (CRPC).
23650874	ipilimumab	85	Immune Checkpoint	Role of immunotherapy in castration-resistant prostate cancer (CRPC).
23650874	pdcd1 protein	214	Immune Checkpoint	Role of immunotherapy in castration-resistant prostate cancer (CRPC).
23650874	programmed cell death 1 receptor	386	Immune Checkpoint	Role of immunotherapy in castration-resistant prostate cancer (CRPC).
23621441	angiogenesis inhibitors	1285	Targeted Therapies	Targeting angiopoietin-2 signaling in cancer therapy.
23621441	antibodies	2296	Monoclonal Antibodies	Targeting angiopoietin-2 signaling in cancer therapy.
23621441	monoclonal	1979	Monoclonal Antibodies	Targeting angiopoietin-2 signaling in cancer therapy.
23621441	recombinant fusion proteins	208	Immune Checkpoint	Targeting angiopoietin-2 signaling in cancer therapy.
23621441	receptor	959	Growth Factor Receptors	Targeting angiopoietin-2 signaling in cancer therapy.
23551370	ctla-4 antigen	143	Immune Checkpoint	Pruritus to anticancer agents targeting the EGFR, BRAF, and CTLA-4.
23551370	ctla4 protein	78	Immune Checkpoint	Pruritus to anticancer agents targeting the EGFR, BRAF, and CTLA-4.
23551370	erbb receptors	951	Growth Factor Receptors	Pruritus to anticancer agents targeting the EGFR, BRAF, and CTLA-4.
23551370	braf protein	100	Targeted Therapies	Pruritus to anticancer agents targeting the EGFR, BRAF, and CTLA-4.
23551370	proto-oncogene proteins b-raf	153	Targeted Therapies	Pruritus to anticancer agents targeting the EGFR, BRAF, and CTLA-4.
23348246	antibodies	2296	Monoclonal Antibodies	Ipilimumab in cancer patients: the issue of early metabolic response.
23348246	monoclonal	1979	Monoclonal Antibodies	Ipilimumab in cancer patients: the issue of early metabolic response.
23348246	ipilimumab	85	Immune Checkpoint	Ipilimumab in cancer patients: the issue of early metabolic response.
23326557	fas ligand protein	65	Apoptosis and Cell Death	Functional characterization of a chimeric soluble Fas ligand polymer with in vivo anti-tumor activity.
23326557	receptors	1746	Growth Factor Receptors	Functional characterization of a chimeric soluble Fas ligand polymer with in vivo anti-tumor activity.
23326557	recombinant fusion proteins	208	Immune Checkpoint	Functional characterization of a chimeric soluble Fas ligand polymer with in vivo anti-tumor activity.
23326557	fas receptor	97	Apoptosis and Cell Death	Functional characterization of a chimeric soluble Fas ligand polymer with in vivo anti-tumor activity.
23301056	phytogenic	1693	Phytogenic Agents	Bioluminescence imaging of DNA synthetic phase of cell cycle in living animals.
23301056	rna	1627	Biomarkers	Bioluminescence imaging of DNA synthetic phase of cell cycle in living animals.
23301056	small interfering	501	Biomarkers	Bioluminescence imaging of DNA synthetic phase of cell cycle in living animals.
23301056	recombinant fusion proteins	208	Immune Checkpoint	Bioluminescence imaging of DNA synthetic phase of cell cycle in living animals.
23301056	dna	937	Biomarkers	Bioluminescence imaging of DNA synthetic phase of cell cycle in living animals.
23301056	camptothecin	481	Classical Chemotherapy Agents	Bioluminescence imaging of DNA synthetic phase of cell cycle in living animals.
23149858	non-steroidal	2525	Inflammation - COX - NSAIDs	Angiostatic properties of sulindac and celecoxib in the experimentally induced inflammatory colorectal cancer.
23149858	interleukin-2	113	Immune Checkpoint	Angiostatic properties of sulindac and celecoxib in the experimentally induced inflammatory colorectal cancer.
23149858	nf-kappa b	668	Apoptosis and Cell Death	Angiostatic properties of sulindac and celecoxib in the experimentally induced inflammatory colorectal cancer.
23149858	pyrazoles	383	Inflammation - COX - NSAIDs	Angiostatic properties of sulindac and celecoxib in the experimentally induced inflammatory colorectal cancer.
23149858	rna	1627	Biomarkers	Angiostatic properties of sulindac and celecoxib in the experimentally induced inflammatory colorectal cancer.
23149858	messenger	721	Biomarkers	Angiostatic properties of sulindac and celecoxib in the experimentally induced inflammatory colorectal cancer.
23149858	stat3 transcription factor	250	Apoptosis and Cell Death	Angiostatic properties of sulindac and celecoxib in the experimentally induced inflammatory colorectal cancer.
23149858	sulfonamides	613	Supportive	Angiostatic properties of sulindac and celecoxib in the experimentally induced inflammatory colorectal cancer.
23149858	sulindac	210	Inflammation - COX - NSAIDs	Angiostatic properties of sulindac and celecoxib in the experimentally induced inflammatory colorectal cancer.
23149858	interferon-gamma	121	Immunotherapies (non-checkpoint)	Angiostatic properties of sulindac and celecoxib in the experimentally induced inflammatory colorectal cancer.
23149858	nitric oxide synthase type ii	80	Inflammation - COX - NSAIDs	Angiostatic properties of sulindac and celecoxib in the experimentally induced inflammatory colorectal cancer.
23149858	cyclooxygenase 2	738	Inflammation - COX - NSAIDs	Angiostatic properties of sulindac and celecoxib in the experimentally induced inflammatory colorectal cancer.
23149858	celecoxib	249	Inflammation - COX - NSAIDs	Angiostatic properties of sulindac and celecoxib in the experimentally induced inflammatory colorectal cancer.
23143980	b7-h1 antigen	415	Immune Checkpoint	Tumor dormancy: long-term survival in a hostile environment.
23143980	phosphatidylinositol 3-kinases	276	Targeted Therapies	Tumor dormancy: long-term survival in a hostile environment.
23044722	interleukin-2	113	Immune Checkpoint	Management of toxicities associated with high-dose interleukin-2 and biochemotherapy.
25776763	antibodies	2296	Monoclonal Antibodies	[Immunotherapies and melanoma].
25776763	monoclonal	1979	Monoclonal Antibodies	[Immunotherapies and melanoma].
25776763	ipilimumab	85	Immune Checkpoint	[Immunotherapies and melanoma].
25757219	bone density conservation agents	94	Supportive	Role of bone-anabolic agents in the treatment of breast cancer bone metastases.
25757219	boronic acids	101	Targeted Therapies	Role of bone-anabolic agents in the treatment of breast cancer bone metastases.
25757219	proteasome inhibitors	141	Targeted Therapies	Role of bone-anabolic agents in the treatment of breast cancer bone metastases.
25757219	recombinant fusion proteins	208	Immune Checkpoint	Role of bone-anabolic agents in the treatment of breast cancer bone metastases.
25757219	transforming growth factor beta	140	Growth Factor Receptors	Role of bone-anabolic agents in the treatment of breast cancer bone metastases.
25757219	bortezomib	175	Targeted Therapies	Role of bone-anabolic agents in the treatment of breast cancer bone metastases.
25757219	everolimus	73	Targeted Therapies	Role of bone-anabolic agents in the treatment of breast cancer bone metastases.
25757219	sirolimus	167	Targeted Therapies	Role of bone-anabolic agents in the treatment of breast cancer bone metastases.
25553823	recombinant fusion proteins	208	Immune Checkpoint	Tumor-penetrating peptide fused EGFR single-domain antibody enhances cancer drug penetration into 3D multicellular spheroids and facilitates effective gastric cancer therapy.
25553823	erbb receptors	951	Growth Factor Receptors	Tumor-penetrating peptide fused EGFR single-domain antibody enhances cancer drug penetration into 3D multicellular spheroids and facilitates effective gastric cancer therapy.
25549844	antibodies	2296	Monoclonal Antibodies	Immunotherapies and novel combinations: the focus of advances in the treatment of melanoma.
25549844	monoclonal	1979	Monoclonal Antibodies	Immunotherapies and novel combinations: the focus of advances in the treatment of melanoma.
25549844	ipilimumab	85	Immune Checkpoint	Immunotherapies and novel combinations: the focus of advances in the treatment of melanoma.
25549844	nivolumab	143	Immune Checkpoint	Immunotherapies and novel combinations: the focus of advances in the treatment of melanoma.
25549705	ctla-4 antigen	143	Immune Checkpoint	Immune checkpoint blockade as a novel immunotherapeutic strategy for renal cell carcinoma: a review of clinical trials.
25549705	pdcd1 protein	214	Immune Checkpoint	Immune checkpoint blockade as a novel immunotherapeutic strategy for renal cell carcinoma: a review of clinical trials.
25549705	programmed cell death 1 receptor	386	Immune Checkpoint	Immune checkpoint blockade as a novel immunotherapeutic strategy for renal cell carcinoma: a review of clinical trials.
25539810	antibodies	2296	Monoclonal Antibodies	Combination therapy with anti-CTLA-4 and anti-PD-1 leads to distinct immunologic changes in vivo.
25539810	monoclonal	1979	Monoclonal Antibodies	Combination therapy with anti-CTLA-4 and anti-PD-1 leads to distinct immunologic changes in vivo.
25539810	antigens	592	Biomarkers	Combination therapy with anti-CTLA-4 and anti-PD-1 leads to distinct immunologic changes in vivo.
25539810	ctla-4 antigen	143	Immune Checkpoint	Combination therapy with anti-CTLA-4 and anti-PD-1 leads to distinct immunologic changes in vivo.
25539810	cytokines	527	Immunotherapies (non-checkpoint)	Combination therapy with anti-CTLA-4 and anti-PD-1 leads to distinct immunologic changes in vivo.
25539810	ipilimumab	85	Immune Checkpoint	Combination therapy with anti-CTLA-4 and anti-PD-1 leads to distinct immunologic changes in vivo.
25539810	programmed cell death 1 receptor	386	Immune Checkpoint	Combination therapy with anti-CTLA-4 and anti-PD-1 leads to distinct immunologic changes in vivo.
25539810	nivolumab	143	Immune Checkpoint	Combination therapy with anti-CTLA-4 and anti-PD-1 leads to distinct immunologic changes in vivo.
25510204	phytogenic	1693	Phytogenic Agents	Effects of Kuan-Sin-Yin decoction on immunomodulation and tumorigenesis in mouse tumor models.
25510204	drugs	1829	Classical Chemotherapy Agents	Effects of Kuan-Sin-Yin decoction on immunomodulation and tumorigenesis in mouse tumor models.
25510204	chinese herbal	1638	Phytogenic Agents	Effects of Kuan-Sin-Yin decoction on immunomodulation and tumorigenesis in mouse tumor models.
25510204	interleukin-2	113	Immune Checkpoint	Effects of Kuan-Sin-Yin decoction on immunomodulation and tumorigenesis in mouse tumor models.
25510204	tumor necrosis factor-alpha	441	Apoptosis and Cell Death	Effects of Kuan-Sin-Yin decoction on immunomodulation and tumorigenesis in mouse tumor models.
25510204	caspase 3	555	Apoptosis and Cell Death	Effects of Kuan-Sin-Yin decoction on immunomodulation and tumorigenesis in mouse tumor models.
25498841	antibodies	2296	Monoclonal Antibodies	Emerging therapeutic targets in bladder cancer.
25498841	monoclonal	1979	Monoclonal Antibodies	Emerging therapeutic targets in bladder cancer.
25498841	humanized	930	Monoclonal Antibodies	Emerging therapeutic targets in bladder cancer.
25498841	b7-h1 antigen	415	Immune Checkpoint	Emerging therapeutic targets in bladder cancer.
25498841	biomarkers	1374	Biomarkers	Emerging therapeutic targets in bladder cancer.
25498841	cd274 protein	230	Immune Checkpoint	Emerging therapeutic targets in bladder cancer.
25498841	ctla-4 antigen	143	Immune Checkpoint	Emerging therapeutic targets in bladder cancer.
25498841	cell cycle proteins	264	Biomarkers	Emerging therapeutic targets in bladder cancer.
25498841	heat-shock proteins	88	Apoptosis and Cell Death	Emerging therapeutic targets in bladder cancer.
25498841	proto-oncogene proteins	270	Biomarkers	Emerging therapeutic targets in bladder cancer.
25498841	tumor suppressor proteins	128	Tumor Suppressors	Emerging therapeutic targets in bladder cancer.
25498841	mtor protein	292	Targeted Therapies	Emerging therapeutic targets in bladder cancer.
25498841	erbb2 protein	349	Growth Factor Receptors	Emerging therapeutic targets in bladder cancer.
25498841	receptor	959	Growth Factor Receptors	Emerging therapeutic targets in bladder cancer.
25498841	erbb-2	662	Growth Factor Receptors	Emerging therapeutic targets in bladder cancer.
25498841	fibroblast growth factor	57	Growth Factor Receptors	Emerging therapeutic targets in bladder cancer.
25498841	protein serine-threonine kinases	260	Targeted Therapies	Emerging therapeutic targets in bladder cancer.
25498841	proto-oncogene proteins c-akt	795	Targeted Therapies	Emerging therapeutic targets in bladder cancer.
25498841	tor serine-threonine kinases	451	Targeted Therapies	Emerging therapeutic targets in bladder cancer.
25498841	trastuzumab	378	Monoclonal Antibodies	Emerging therapeutic targets in bladder cancer.
25432334	recombinant fusion proteins	208	Immune Checkpoint	Expression, purification, and therapeutic implications of recombinant sFRP1.
25432334	doxorubicin	1787	Classical Chemotherapy Agents	Expression, purification, and therapeutic implications of recombinant sFRP1.
25432334	cisplatin	1483	Classical Chemotherapy Agents	Expression, purification, and therapeutic implications of recombinant sFRP1.
25416857	antibodies	2296	Monoclonal Antibodies	Belatacept for kidney transplant recipients.
25416857	monoclonal	1979	Monoclonal Antibodies	Belatacept for kidney transplant recipients.
25416857	humanized	930	Monoclonal Antibodies	Belatacept for kidney transplant recipients.
25416857	immunoconjugates	240	Monoclonal Antibodies	Belatacept for kidney transplant recipients.
25416857	immunosuppressive agents	243	Supportive	Belatacept for kidney transplant recipients.
25416857	recombinant fusion proteins	208	Immune Checkpoint	Belatacept for kidney transplant recipients.
25416857	cyclosporine	88	Supportive	Belatacept for kidney transplant recipients.
25416857	prednisone	60	Supportive	Belatacept for kidney transplant recipients.
25416857	sirolimus	167	Targeted Therapies	Belatacept for kidney transplant recipients.
25331768	antibodies	2296	Monoclonal Antibodies	Pembrolizumab: first global approval.
25331768	monoclonal	1979	Monoclonal Antibodies	Pembrolizumab: first global approval.
25331768	humanized	930	Monoclonal Antibodies	Pembrolizumab: first global approval.
25331768	pdcd1 protein	214	Immune Checkpoint	Pembrolizumab: first global approval.
25331768	programmed cell death 1 receptor	386	Immune Checkpoint	Pembrolizumab: first global approval.
25331768	pembrolizumab	125	Immune Checkpoint	Pembrolizumab: first global approval.
25253438	b7-h1 antigen	415	Immune Checkpoint	Emerging drugs targeting PD-1 and PD-L1: reality or hope?
25253438	cd274 protein	230	Immune Checkpoint	Emerging drugs targeting PD-1 and PD-L1: reality or hope?
25253438	pdcd1 protein	214	Immune Checkpoint	Emerging drugs targeting PD-1 and PD-L1: reality or hope?
25253438	programmed cell death 1 receptor	386	Immune Checkpoint	Emerging drugs targeting PD-1 and PD-L1: reality or hope?
25248890	b7-h1 antigen	415	Immune Checkpoint	[Targeting the PD-1/PD-L1 immune checkpoint signal - a new treatment strategy for cancer].
25248890	programmed cell death 1 receptor	386	Immune Checkpoint	[Targeting the PD-1/PD-L1 immune checkpoint signal - a new treatment strategy for cancer].
25209498	recombinant fusion proteins	208	Immune Checkpoint	Construction of novel chimeric proteins through the truncation of SEC2 and Sak from Staphylococcus aureus.
25207371	antibodies	2296	Monoclonal Antibodies	Therapy of metastatic malignant melanoma: on the way to individualized disease control.
25207371	ctla-4 antigen	143	Immune Checkpoint	Therapy of metastatic malignant melanoma: on the way to individualized disease control.
25207371	ctla4 protein	78	Immune Checkpoint	Therapy of metastatic malignant melanoma: on the way to individualized disease control.
25207371	pdcd1 protein	214	Immune Checkpoint	Therapy of metastatic malignant melanoma: on the way to individualized disease control.
25207371	programmed cell death 1 receptor	386	Immune Checkpoint	Therapy of metastatic malignant melanoma: on the way to individualized disease control.
25207371	protein kinase inhibitors	1305	Targeted Therapies	Therapy of metastatic malignant melanoma: on the way to individualized disease control.
25207371	braf protein	100	Targeted Therapies	Therapy of metastatic malignant melanoma: on the way to individualized disease control.
25207371	proto-oncogene proteins b-raf	153	Targeted Therapies	Therapy of metastatic malignant melanoma: on the way to individualized disease control.
25071169	antibodies	2296	Monoclonal Antibodies	Eradication of metastatic mouse cancers resistant to immune checkpoint blockade by suppression of myeloid-derived cells.
25071169	monoclonal	1979	Monoclonal Antibodies	Eradication of metastatic mouse cancers resistant to immune checkpoint blockade by suppression of myeloid-derived cells.
25071169	benzamides	245	Targeted Therapies	Eradication of metastatic mouse cancers resistant to immune checkpoint blockade by suppression of myeloid-derived cells.
25071169	ctla-4 antigen	143	Immune Checkpoint	Eradication of metastatic mouse cancers resistant to immune checkpoint blockade by suppression of myeloid-derived cells.
25071169	histone deacetylase inhibitors	411	Targeted Therapies	Eradication of metastatic mouse cancers resistant to immune checkpoint blockade by suppression of myeloid-derived cells.
25071169	pdcd1 protein	214	Immune Checkpoint	Eradication of metastatic mouse cancers resistant to immune checkpoint blockade by suppression of myeloid-derived cells.
25071169	phosphoinositide-3 kinase inhibitors	144	Targeted Therapies	Eradication of metastatic mouse cancers resistant to immune checkpoint blockade by suppression of myeloid-derived cells.
25071169	programmed cell death 1 receptor	386	Immune Checkpoint	Eradication of metastatic mouse cancers resistant to immune checkpoint blockade by suppression of myeloid-derived cells.
25071169	pyridines	417	Targeted Therapies	Eradication of metastatic mouse cancers resistant to immune checkpoint blockade by suppression of myeloid-derived cells.
25071169	azacitidine	71	Classical Chemotherapy Agents	Eradication of metastatic mouse cancers resistant to immune checkpoint blockade by suppression of myeloid-derived cells.
25070479	recombinant fusion proteins	208	Immune Checkpoint	An Activin A/BMP2 chimera, AB215, blocks estrogen signaling via induction of ID proteins in breast cancer cells.
25070479	tamoxifen	275	Targeted Therapies	An Activin A/BMP2 chimera, AB215, blocks estrogen signaling via induction of ID proteins in breast cancer cells.
25037257	antibodies	2296	Monoclonal Antibodies	Dermatologic adverse events to chemotherapeutic agents, Part 2: BRAF inhibitors, MEK inhibitors, and ipilimumab.
25037257	monoclonal	1979	Monoclonal Antibodies	Dermatologic adverse events to chemotherapeutic agents, Part 2: BRAF inhibitors, MEK inhibitors, and ipilimumab.
25037257	ipilimumab	85	Immune Checkpoint	Dermatologic adverse events to chemotherapeutic agents, Part 2: BRAF inhibitors, MEK inhibitors, and ipilimumab.
25037257	protein kinase inhibitors	1305	Targeted Therapies	Dermatologic adverse events to chemotherapeutic agents, Part 2: BRAF inhibitors, MEK inhibitors, and ipilimumab.
25037257	braf protein	100	Targeted Therapies	Dermatologic adverse events to chemotherapeutic agents, Part 2: BRAF inhibitors, MEK inhibitors, and ipilimumab.
25037257	proto-oncogene proteins b-raf	153	Targeted Therapies	Dermatologic adverse events to chemotherapeutic agents, Part 2: BRAF inhibitors, MEK inhibitors, and ipilimumab.
25037257	mitogen-activated protein kinases	141	Targeted Therapies	Dermatologic adverse events to chemotherapeutic agents, Part 2: BRAF inhibitors, MEK inhibitors, and ipilimumab.
25036759	antibodies	2296	Monoclonal Antibodies	High-throughput sorting of the highest producing cell via a transiently protein-anchored system.
25036759	recombinant fusion proteins	208	Immune Checkpoint	High-throughput sorting of the highest producing cell via a transiently protein-anchored system.
25036759	erbb receptors	951	Growth Factor Receptors	High-throughput sorting of the highest producing cell via a transiently protein-anchored system.
24974349	drugs	1829	Classical Chemotherapy Agents	Prediction of anti-tumor chemical probes of a traditional Chinese medicine formula by HPLC fingerprinting combined with molecular docking.
24974349	chinese herbal	1638	Phytogenic Agents	Prediction of anti-tumor chemical probes of a traditional Chinese medicine formula by HPLC fingerprinting combined with molecular docking.
24974349	interleukin-2	113	Immune Checkpoint	Prediction of anti-tumor chemical probes of a traditional Chinese medicine formula by HPLC fingerprinting combined with molecular docking.
24974349	saponins	120	Phytogenic Agents	Prediction of anti-tumor chemical probes of a traditional Chinese medicine formula by HPLC fingerprinting combined with molecular docking.
24974349	triterpenes	250	Phytogenic Agents	Prediction of anti-tumor chemical probes of a traditional Chinese medicine formula by HPLC fingerprinting combined with molecular docking.
24974349	tumor necrosis factor-alpha	441	Apoptosis and Cell Death	Prediction of anti-tumor chemical probes of a traditional Chinese medicine formula by HPLC fingerprinting combined with molecular docking.
24974349	bcl-x protein	142	Apoptosis and Cell Death	Prediction of anti-tumor chemical probes of a traditional Chinese medicine formula by HPLC fingerprinting combined with molecular docking.
24955707	pdcd1 protein	214	Immune Checkpoint	PD-1 pathway inhibitors: changing the landscape of cancer immunotherapy.
24955707	programmed cell death 1 receptor	386	Immune Checkpoint	PD-1 pathway inhibitors: changing the landscape of cancer immunotherapy.
24942148	angiogenesis inhibitors	1285	Targeted Therapies	Inhibition of angiogenesis by a synthetic fusion protein VTF derived from vasostatin and tumstatin.
24942148	recombinant fusion proteins	208	Immune Checkpoint	Inhibition of angiogenesis by a synthetic fusion protein VTF derived from vasostatin and tumstatin.
24935358	antioxidants	696	Supportive	Immune and anti-oxidant functions of ethanol extracts of Scutellaria baicalensis Georgi in mice bearing U14 cervical cancers.
24935358	drugs	1829	Classical Chemotherapy Agents	Immune and anti-oxidant functions of ethanol extracts of Scutellaria baicalensis Georgi in mice bearing U14 cervical cancers.
24935358	chinese herbal	1638	Phytogenic Agents	Immune and anti-oxidant functions of ethanol extracts of Scutellaria baicalensis Georgi in mice bearing U14 cervical cancers.
24935358	interleukin-2	113	Immune Checkpoint	Immune and anti-oxidant functions of ethanol extracts of Scutellaria baicalensis Georgi in mice bearing U14 cervical cancers.
24935358	plant extracts	895	Phytogenic Agents	Immune and anti-oxidant functions of ethanol extracts of Scutellaria baicalensis Georgi in mice bearing U14 cervical cancers.
24935358	tumor necrosis factor-alpha	441	Apoptosis and Cell Death	Immune and anti-oxidant functions of ethanol extracts of Scutellaria baicalensis Georgi in mice bearing U14 cervical cancers.
24935358	cyclophosphamide	338	Classical Chemotherapy Agents	Immune and anti-oxidant functions of ethanol extracts of Scutellaria baicalensis Georgi in mice bearing U14 cervical cancers.
24935358	superoxide dismutase	61	Apoptosis and Cell Death	Immune and anti-oxidant functions of ethanol extracts of Scutellaria baicalensis Georgi in mice bearing U14 cervical cancers.
24911872	b7-h1 antigen	415	Immune Checkpoint	Fludarabine downregulates indoleamine 2,3-dioxygenase in tumors via a proteasome-mediated degradation mechanism.
24911872	cd274 protein	230	Immune Checkpoint	Fludarabine downregulates indoleamine 2,3-dioxygenase in tumors via a proteasome-mediated degradation mechanism.
24911872	rna	1627	Biomarkers	Fludarabine downregulates indoleamine 2,3-dioxygenase in tumors via a proteasome-mediated degradation mechanism.
24911872	messenger	721	Biomarkers	Fludarabine downregulates indoleamine 2,3-dioxygenase in tumors via a proteasome-mediated degradation mechanism.
24911872	small interfering	501	Biomarkers	Fludarabine downregulates indoleamine 2,3-dioxygenase in tumors via a proteasome-mediated degradation mechanism.
24911872	interferon-gamma	121	Immunotherapies (non-checkpoint)	Fludarabine downregulates indoleamine 2,3-dioxygenase in tumors via a proteasome-mediated degradation mechanism.
24911872	proteasome endopeptidase complex	163	Targeted Therapies	Fludarabine downregulates indoleamine 2,3-dioxygenase in tumors via a proteasome-mediated degradation mechanism.
24880949	antibodies	2296	Monoclonal Antibodies	Immune checkpoint blockade.
24880949	monoclonal	1979	Monoclonal Antibodies	Immune checkpoint blockade.
24880949	humanized	930	Monoclonal Antibodies	Immune checkpoint blockade.
24880949	b7-h1 antigen	415	Immune Checkpoint	Immune checkpoint blockade.
24880949	cd274 protein	230	Immune Checkpoint	Immune checkpoint blockade.
24880949	ctla-4 antigen	143	Immune Checkpoint	Immune checkpoint blockade.
24880949	ipilimumab	85	Immune Checkpoint	Immune checkpoint blockade.
24880949	pdcd1 protein	214	Immune Checkpoint	Immune checkpoint blockade.
24880949	programmed cell death 1 receptor	386	Immune Checkpoint	Immune checkpoint blockade.
24880949	nivolumab	143	Immune Checkpoint	Immune checkpoint blockade.
24880949	atezolizumab	53	Immune Checkpoint	Immune checkpoint blockade.
24857132	antibodies	2296	Monoclonal Antibodies	Frontline approach to metastatic BRAF-mutant melanoma diagnosis, molecular evaluation, and treatment choice.
24857132	monoclonal	1979	Monoclonal Antibodies	Frontline approach to metastatic BRAF-mutant melanoma diagnosis, molecular evaluation, and treatment choice.
24857132	biomarkers	1374	Biomarkers	Frontline approach to metastatic BRAF-mutant melanoma diagnosis, molecular evaluation, and treatment choice.
24857132	ipilimumab	85	Immune Checkpoint	Frontline approach to metastatic BRAF-mutant melanoma diagnosis, molecular evaluation, and treatment choice.
24857132	protein kinase inhibitors	1305	Targeted Therapies	Frontline approach to metastatic BRAF-mutant melanoma diagnosis, molecular evaluation, and treatment choice.
24857132	braf protein	100	Targeted Therapies	Frontline approach to metastatic BRAF-mutant melanoma diagnosis, molecular evaluation, and treatment choice.
24857132	proto-oncogene proteins b-raf	153	Targeted Therapies	Frontline approach to metastatic BRAF-mutant melanoma diagnosis, molecular evaluation, and treatment choice.
24793846	angiogenesis inhibitors	1285	Targeted Therapies	The role of antiangiogenic agents in the treatment of patients with advanced colorectal cancer according to K-RAS status.
24793846	antibodies	2296	Monoclonal Antibodies	The role of antiangiogenic agents in the treatment of patients with advanced colorectal cancer according to K-RAS status.
24793846	monoclonal	1979	Monoclonal Antibodies	The role of antiangiogenic agents in the treatment of patients with advanced colorectal cancer according to K-RAS status.
24793846	humanized	930	Monoclonal Antibodies	The role of antiangiogenic agents in the treatment of patients with advanced colorectal cancer according to K-RAS status.
24793846	imidazoles	293	Supportive	The role of antiangiogenic agents in the treatment of patients with advanced colorectal cancer according to K-RAS status.
24793846	indazoles	104	Targeted Therapies	The role of antiangiogenic agents in the treatment of patients with advanced colorectal cancer according to K-RAS status.
24793846	indoles	536	Phytogenic Agents	The role of antiangiogenic agents in the treatment of patients with advanced colorectal cancer according to K-RAS status.
24793846	organoplatinum compounds	406	Classical Chemotherapy Agents	The role of antiangiogenic agents in the treatment of patients with advanced colorectal cancer according to K-RAS status.
24793846	phenylurea compounds	221	Targeted Therapies	The role of antiangiogenic agents in the treatment of patients with advanced colorectal cancer according to K-RAS status.
24793846	pyridines	417	Targeted Therapies	The role of antiangiogenic agents in the treatment of patients with advanced colorectal cancer according to K-RAS status.
24793846	pyrroles	245	Targeted Therapies	The role of antiangiogenic agents in the treatment of patients with advanced colorectal cancer according to K-RAS status.
24793846	quinazolines	481	Targeted Therapies	The role of antiangiogenic agents in the treatment of patients with advanced colorectal cancer according to K-RAS status.
24793846	recombinant fusion proteins	208	Immune Checkpoint	The role of antiangiogenic agents in the treatment of patients with advanced colorectal cancer according to K-RAS status.
24793846	vegfa protein	173	Growth Factor Receptors	The role of antiangiogenic agents in the treatment of patients with advanced colorectal cancer according to K-RAS status.
24793846	vascular endothelial growth factor a	753	Growth Factor Receptors	The role of antiangiogenic agents in the treatment of patients with advanced colorectal cancer according to K-RAS status.
24793846	oxaliplatin	331	Classical Chemotherapy Agents	The role of antiangiogenic agents in the treatment of patients with advanced colorectal cancer according to K-RAS status.
24793846	deoxycytidine	513	Classical Chemotherapy Agents	The role of antiangiogenic agents in the treatment of patients with advanced colorectal cancer according to K-RAS status.
24793846	niacinamide	155	Supportive	The role of antiangiogenic agents in the treatment of patients with advanced colorectal cancer according to K-RAS status.
24793846	bevacizumab	351	Monoclonal Antibodies	The role of antiangiogenic agents in the treatment of patients with advanced colorectal cancer according to K-RAS status.
24793846	capecitabine	117	Classical Chemotherapy Agents	The role of antiangiogenic agents in the treatment of patients with advanced colorectal cancer according to K-RAS status.
24793846	irinotecan	304	Classical Chemotherapy Agents	The role of antiangiogenic agents in the treatment of patients with advanced colorectal cancer according to K-RAS status.
24793846	sorafenib	225	Targeted Therapies	The role of antiangiogenic agents in the treatment of patients with advanced colorectal cancer according to K-RAS status.
24793846	egfr protein	374	Growth Factor Receptors	The role of antiangiogenic agents in the treatment of patients with advanced colorectal cancer according to K-RAS status.
24793846	erbb receptors	951	Growth Factor Receptors	The role of antiangiogenic agents in the treatment of patients with advanced colorectal cancer according to K-RAS status.
24793846	protein-tyrosine kinases	230	Targeted Therapies	The role of antiangiogenic agents in the treatment of patients with advanced colorectal cancer according to K-RAS status.
24793846	receptors	1746	Growth Factor Receptors	The role of antiangiogenic agents in the treatment of patients with advanced colorectal cancer according to K-RAS status.
24793846	vascular endothelial growth factor	152	Growth Factor Receptors	The role of antiangiogenic agents in the treatment of patients with advanced colorectal cancer according to K-RAS status.
24793846	fluorouracil	984	Classical Chemotherapy Agents	The role of antiangiogenic agents in the treatment of patients with advanced colorectal cancer according to K-RAS status.
24793846	sunitinib	146	Targeted Therapies	The role of antiangiogenic agents in the treatment of patients with advanced colorectal cancer according to K-RAS status.
24793846	camptothecin	481	Classical Chemotherapy Agents	The role of antiangiogenic agents in the treatment of patients with advanced colorectal cancer according to K-RAS status.
24759579	angiogenesis inhibitors	1285	Targeted Therapies	Anti-angiogenesis in prostate cancer: knocked down but not out.
24759579	antibodies	2296	Monoclonal Antibodies	Anti-angiogenesis in prostate cancer: knocked down but not out.
24759579	monoclonal	1979	Monoclonal Antibodies	Anti-angiogenesis in prostate cancer: knocked down but not out.
24759579	humanized	930	Monoclonal Antibodies	Anti-angiogenesis in prostate cancer: knocked down but not out.
24759579	indoles	536	Phytogenic Agents	Anti-angiogenesis in prostate cancer: knocked down but not out.
24759579	phenylurea compounds	221	Targeted Therapies	Anti-angiogenesis in prostate cancer: knocked down but not out.
24759579	pyridines	417	Targeted Therapies	Anti-angiogenesis in prostate cancer: knocked down but not out.
24759579	pyrroles	245	Targeted Therapies	Anti-angiogenesis in prostate cancer: knocked down but not out.
24759579	quinazolines	481	Targeted Therapies	Anti-angiogenesis in prostate cancer: knocked down but not out.
24759579	quinolines	212	Supportive	Anti-angiogenesis in prostate cancer: knocked down but not out.
24759579	quinolones	60	Supportive	Anti-angiogenesis in prostate cancer: knocked down but not out.
24759579	recombinant fusion proteins	208	Immune Checkpoint	Anti-angiogenesis in prostate cancer: knocked down but not out.
24759579	niacinamide	155	Supportive	Anti-angiogenesis in prostate cancer: knocked down but not out.
24759579	bevacizumab	351	Monoclonal Antibodies	Anti-angiogenesis in prostate cancer: knocked down but not out.
24759579	thalidomide	134	Targeted Therapies	Anti-angiogenesis in prostate cancer: knocked down but not out.
24759579	sorafenib	225	Targeted Therapies	Anti-angiogenesis in prostate cancer: knocked down but not out.
24759579	receptors	1746	Growth Factor Receptors	Anti-angiogenesis in prostate cancer: knocked down but not out.
24759579	vascular endothelial growth factor	152	Growth Factor Receptors	Anti-angiogenesis in prostate cancer: knocked down but not out.
24759579	lenalidomide	79	Targeted Therapies	Anti-angiogenesis in prostate cancer: knocked down but not out.
24759579	sunitinib	146	Targeted Therapies	Anti-angiogenesis in prostate cancer: knocked down but not out.
24714771	antibodies	2296	Monoclonal Antibodies	Association of PD-1, PD-1 ligands, and other features of the tumor immune microenvironment with response to anti-PD-1 therapy.
24714771	monoclonal	1979	Monoclonal Antibodies	Association of PD-1, PD-1 ligands, and other features of the tumor immune microenvironment with response to anti-PD-1 therapy.
24714771	b7-h1 antigen	415	Immune Checkpoint	Association of PD-1, PD-1 ligands, and other features of the tumor immune microenvironment with response to anti-PD-1 therapy.
24714771	programmed cell death 1 receptor	386	Immune Checkpoint	Association of PD-1, PD-1 ligands, and other features of the tumor immune microenvironment with response to anti-PD-1 therapy.
24714771	nivolumab	143	Immune Checkpoint	Association of PD-1, PD-1 ligands, and other features of the tumor immune microenvironment with response to anti-PD-1 therapy.
24710191	recombinant fusion proteins	208	Immune Checkpoint	Parathyroid hormone linked to a collagen binding domain promotes hair growth in a mouse model of chemotherapy-induced alopecia in a dose-dependent manner.
24710191	cyclophosphamide	338	Classical Chemotherapy Agents	Parathyroid hormone linked to a collagen binding domain promotes hair growth in a mouse model of chemotherapy-induced alopecia in a dose-dependent manner.
24700640	recombinant fusion proteins	208	Immune Checkpoint	Targeting of EGF-displayed protein nanoparticles with anticancer drugs.
24700640	epidermal growth factor	77	Growth Factor Receptors	Targeting of EGF-displayed protein nanoparticles with anticancer drugs.
24700640	egfr protein	374	Growth Factor Receptors	Targeting of EGF-displayed protein nanoparticles with anticancer drugs.
24700640	erbb receptors	951	Growth Factor Receptors	Targeting of EGF-displayed protein nanoparticles with anticancer drugs.
24597359	antibodies	2296	Monoclonal Antibodies	[New molecular targeting drugs for metastatic colorectal cancer].
24597359	monoclonal	1979	Monoclonal Antibodies	[New molecular targeting drugs for metastatic colorectal cancer].
24597359	humanized	930	Monoclonal Antibodies	[New molecular targeting drugs for metastatic colorectal cancer].
24597359	phenylurea compounds	221	Targeted Therapies	[New molecular targeting drugs for metastatic colorectal cancer].
24597359	pyridines	417	Targeted Therapies	[New molecular targeting drugs for metastatic colorectal cancer].
24597359	recombinant fusion proteins	208	Immune Checkpoint	[New molecular targeting drugs for metastatic colorectal cancer].
24597359	receptors	1746	Growth Factor Receptors	[New molecular targeting drugs for metastatic colorectal cancer].
24597359	vascular endothelial growth factor	152	Growth Factor Receptors	[New molecular targeting drugs for metastatic colorectal cancer].
24504486	angiogenesis inhibitors	1285	Targeted Therapies	Potential of new therapies like anti-PD1 in kidney cancer.
24504486	antibodies	2296	Monoclonal Antibodies	Potential of new therapies like anti-PD1 in kidney cancer.
24504486	monoclonal	1979	Monoclonal Antibodies	Potential of new therapies like anti-PD1 in kidney cancer.
24504486	b7-h1 antigen	415	Immune Checkpoint	Potential of new therapies like anti-PD1 in kidney cancer.
24504486	biomarkers	1374	Biomarkers	Potential of new therapies like anti-PD1 in kidney cancer.
24504486	ctla-4 antigen	143	Immune Checkpoint	Potential of new therapies like anti-PD1 in kidney cancer.
24504486	programmed cell death 1 receptor	386	Immune Checkpoint	Potential of new therapies like anti-PD1 in kidney cancer.
24502656	antibodies	2296	Monoclonal Antibodies	Combined PD-1 blockade and GITR triggering induce a potent antitumor immunity in murine cancer models and synergizes with chemotherapeutic drugs.
24502656	monoclonal	1979	Monoclonal Antibodies	Combined PD-1 blockade and GITR triggering induce a potent antitumor immunity in murine cancer models and synergizes with chemotherapeutic drugs.
24502656	pdcd1 protein	214	Immune Checkpoint	Combined PD-1 blockade and GITR triggering induce a potent antitumor immunity in murine cancer models and synergizes with chemotherapeutic drugs.
24502656	programmed cell death 1 receptor	386	Immune Checkpoint	Combined PD-1 blockade and GITR triggering induce a potent antitumor immunity in murine cancer models and synergizes with chemotherapeutic drugs.
24502656	interferon-gamma	121	Immunotherapies (non-checkpoint)	Combined PD-1 blockade and GITR triggering induce a potent antitumor immunity in murine cancer models and synergizes with chemotherapeutic drugs.
24395532	anthraquinones	79	Classical Chemotherapy Agents	Antiviral activity of Rheum palmatum methanol extract and chrysophanol against Japanese encephalitis virus.
24395532	antiviral agents	466	Supportive	Antiviral activity of Rheum palmatum methanol extract and chrysophanol against Japanese encephalitis virus.
24395532	drugs	1829	Classical Chemotherapy Agents	Antiviral activity of Rheum palmatum methanol extract and chrysophanol against Japanese encephalitis virus.
24395532	chinese herbal	1638	Phytogenic Agents	Antiviral activity of Rheum palmatum methanol extract and chrysophanol against Japanese encephalitis virus.
24395532	recombinant fusion proteins	208	Immune Checkpoint	Antiviral activity of Rheum palmatum methanol extract and chrysophanol against Japanese encephalitis virus.
24113592	androgens	80	Targeted Therapies	Thermally targeted p21 peptide enhances bortezomib cytotoxicity in androgen-independent prostate cancer cell lines.
24113592	boronic acids	101	Targeted Therapies	Thermally targeted p21 peptide enhances bortezomib cytotoxicity in androgen-independent prostate cancer cell lines.
24113592	cdkn1a protein	82	Tumor Suppressors	Thermally targeted p21 peptide enhances bortezomib cytotoxicity in androgen-independent prostate cancer cell lines.
24113592	cyclin-dependent kinase inhibitor p21	150	Tumor Suppressors	Thermally targeted p21 peptide enhances bortezomib cytotoxicity in androgen-independent prostate cancer cell lines.
24113592	recombinant fusion proteins	208	Immune Checkpoint	Thermally targeted p21 peptide enhances bortezomib cytotoxicity in androgen-independent prostate cancer cell lines.
24113592	bortezomib	175	Targeted Therapies	Thermally targeted p21 peptide enhances bortezomib cytotoxicity in androgen-independent prostate cancer cell lines.
24100279	recombinant fusion proteins	208	Immune Checkpoint	An EGFR/CD13 bispecific fusion protein and its enediyne-energized analog show potent antitumor activity.
24100279	erbb receptors	951	Growth Factor Receptors	An EGFR/CD13 bispecific fusion protein and its enediyne-energized analog show potent antitumor activity.
24025564	alkylating	238	Classical Chemotherapy Agents	Treatment and prevention of chemotherapy-induced alopecia with PTH-CBD, a collagen-targeted parathyroid hormone analog, in a non-depilated mouse model.
24025564	recombinant fusion proteins	208	Immune Checkpoint	Treatment and prevention of chemotherapy-induced alopecia with PTH-CBD, a collagen-targeted parathyroid hormone analog, in a non-depilated mouse model.
24025564	cyclophosphamide	338	Classical Chemotherapy Agents	Treatment and prevention of chemotherapy-induced alopecia with PTH-CBD, a collagen-targeted parathyroid hormone analog, in a non-depilated mouse model.
26934349	programmed cell death 1 receptor	386	Immune Checkpoint	[Immunotherapy opportunities in breast cancer].
26780070	antibodies	2296	Monoclonal Antibodies	[Immunotherapy in the treatment of advanced or metastatic melanoma: nivolumab from phase I studies to approvement by European Medicines Agency].
26780070	monoclonal	1979	Monoclonal Antibodies	[Immunotherapy in the treatment of advanced or metastatic melanoma: nivolumab from phase I studies to approvement by European Medicines Agency].
26780070	nivolumab	143	Immune Checkpoint	[Immunotherapy in the treatment of advanced or metastatic melanoma: nivolumab from phase I studies to approvement by European Medicines Agency].
26686201	recombinant fusion proteins	208	Immune Checkpoint	A phase I trial of ANG1/2-Tie2 inhibitor trebaninib (AMG386) and temsirolimus in advanced solid tumors (PJC008/NCI♯9041).
26686201	sirolimus	167	Targeted Therapies	A phase I trial of ANG1/2-Tie2 inhibitor trebaninib (AMG386) and temsirolimus in advanced solid tumors (PJC008/NCI♯9041).
26601425	receptors	1746	Growth Factor Receptors	Risk factors for developing infusion reaction after rituximab administration in patients with B-cell non-Hodgkin's lymphoma.
26601425	interleukin-2	113	Immune Checkpoint	Risk factors for developing infusion reaction after rituximab administration in patients with B-cell non-Hodgkin's lymphoma.
26601425	rituximab	123	Monoclonal Antibodies	Risk factors for developing infusion reaction after rituximab administration in patients with B-cell non-Hodgkin's lymphoma.
26549053	antibodies	2296	Monoclonal Antibodies	Current and advancing treatments for metastatic colorectal cancer.
26549053	monoclonal	1979	Monoclonal Antibodies	Current and advancing treatments for metastatic colorectal cancer.
26549053	humanized	930	Monoclonal Antibodies	Current and advancing treatments for metastatic colorectal cancer.
26549053	organoplatinum compounds	406	Classical Chemotherapy Agents	Current and advancing treatments for metastatic colorectal cancer.
26549053	recombinant fusion proteins	208	Immune Checkpoint	Current and advancing treatments for metastatic colorectal cancer.
26549053	vascular endothelial growth factor a	753	Growth Factor Receptors	Current and advancing treatments for metastatic colorectal cancer.
26549053	oxaliplatin	331	Classical Chemotherapy Agents	Current and advancing treatments for metastatic colorectal cancer.
26549053	bevacizumab	351	Monoclonal Antibodies	Current and advancing treatments for metastatic colorectal cancer.
26549053	panitumumab	74	Monoclonal Antibodies	Current and advancing treatments for metastatic colorectal cancer.
26549053	irinotecan	304	Classical Chemotherapy Agents	Current and advancing treatments for metastatic colorectal cancer.
26549053	egfr protein	374	Growth Factor Receptors	Current and advancing treatments for metastatic colorectal cancer.
26549053	erbb receptors	951	Growth Factor Receptors	Current and advancing treatments for metastatic colorectal cancer.
26549053	receptors	1746	Growth Factor Receptors	Current and advancing treatments for metastatic colorectal cancer.
26549053	vascular endothelial growth factor	152	Growth Factor Receptors	Current and advancing treatments for metastatic colorectal cancer.
26549053	camptothecin	481	Classical Chemotherapy Agents	Current and advancing treatments for metastatic colorectal cancer.
26490656	recombinant fusion proteins	208	Immune Checkpoint	Fluorouracil, leucovorin and irinotecan associated with aflibercept can induce microscopic colitis in metastatic colorectal cancer patients.
26490656	irinotecan	304	Classical Chemotherapy Agents	Fluorouracil, leucovorin and irinotecan associated with aflibercept can induce microscopic colitis in metastatic colorectal cancer patients.
26490656	receptors	1746	Growth Factor Receptors	Fluorouracil, leucovorin and irinotecan associated with aflibercept can induce microscopic colitis in metastatic colorectal cancer patients.
26490656	vascular endothelial growth factor	152	Growth Factor Receptors	Fluorouracil, leucovorin and irinotecan associated with aflibercept can induce microscopic colitis in metastatic colorectal cancer patients.
26490656	leucovorin	189	Classical Chemotherapy Agents	Fluorouracil, leucovorin and irinotecan associated with aflibercept can induce microscopic colitis in metastatic colorectal cancer patients.
26490656	fluorouracil	984	Classical Chemotherapy Agents	Fluorouracil, leucovorin and irinotecan associated with aflibercept can induce microscopic colitis in metastatic colorectal cancer patients.
26490656	camptothecin	481	Classical Chemotherapy Agents	Fluorouracil, leucovorin and irinotecan associated with aflibercept can induce microscopic colitis in metastatic colorectal cancer patients.
26402246	antibodies	2296	Monoclonal Antibodies	Nivolumab in combination with ipilimumab for the treatment of melanoma.
26402246	monoclonal	1979	Monoclonal Antibodies	Nivolumab in combination with ipilimumab for the treatment of melanoma.
26402246	biomarkers	1374	Biomarkers	Nivolumab in combination with ipilimumab for the treatment of melanoma.
26402246	ipilimumab	85	Immune Checkpoint	Nivolumab in combination with ipilimumab for the treatment of melanoma.
26402246	nivolumab	143	Immune Checkpoint	Nivolumab in combination with ipilimumab for the treatment of melanoma.
26320063	b7-h1 antigen	415	Immune Checkpoint	Antagonists of PD-1 and PD-L1 in Cancer Treatment.
26320063	biomarkers	1374	Biomarkers	Antagonists of PD-1 and PD-L1 in Cancer Treatment.
26320063	cd274 protein	230	Immune Checkpoint	Antagonists of PD-1 and PD-L1 in Cancer Treatment.
26320063	pdcd1 protein	214	Immune Checkpoint	Antagonists of PD-1 and PD-L1 in Cancer Treatment.
26320063	programmed cell death 1 receptor	386	Immune Checkpoint	Antagonists of PD-1 and PD-L1 in Cancer Treatment.
26295868	interleukin-2	113	Immune Checkpoint	Cyclophosphamide and tucotuzumab (huKS-IL2) following first-line chemotherapy in responding patients with extensive-disease small-cell lung cancer.
26295868	cyclophosphamide	338	Classical Chemotherapy Agents	Cyclophosphamide and tucotuzumab (huKS-IL2) following first-line chemotherapy in responding patients with extensive-disease small-cell lung cancer.
26288134	interleukin-2	113	Immune Checkpoint	N-Farnesyloxy-norcantharimide inhibits progression of human leukemic Jurkat T cells through regulation of mitogen-activated protein kinase and interleukin-2 production.
26288134	tumor necrosis factor-alpha	441	Apoptosis and Cell Death	N-Farnesyloxy-norcantharimide inhibits progression of human leukemic Jurkat T cells through regulation of mitogen-activated protein kinase and interleukin-2 production.
26288134	jnk mitogen-activated protein kinases	79	Targeted Therapies	N-Farnesyloxy-norcantharimide inhibits progression of human leukemic Jurkat T cells through regulation of mitogen-activated protein kinase and interleukin-2 production.
26288134	mitogen-activated protein kinase 1	77	Targeted Therapies	N-Farnesyloxy-norcantharimide inhibits progression of human leukemic Jurkat T cells through regulation of mitogen-activated protein kinase and interleukin-2 production.
26288134	mitogen-activated protein kinase 3	82	Targeted Therapies	N-Farnesyloxy-norcantharimide inhibits progression of human leukemic Jurkat T cells through regulation of mitogen-activated protein kinase and interleukin-2 production.
26288134	mitogen-activated protein kinases	141	Targeted Therapies	N-Farnesyloxy-norcantharimide inhibits progression of human leukemic Jurkat T cells through regulation of mitogen-activated protein kinase and interleukin-2 production.
26288134	p38 mitogen-activated protein kinases	134	Targeted Therapies	N-Farnesyloxy-norcantharimide inhibits progression of human leukemic Jurkat T cells through regulation of mitogen-activated protein kinase and interleukin-2 production.
26256696	enzyme inhibitors	930	Targeted Therapies	Comparative effect of two pan-class I PI3K inhibitors used as anticancer drugs on human T cell function.
26256696	interleukin-2	113	Immune Checkpoint	Comparative effect of two pan-class I PI3K inhibitors used as anticancer drugs on human T cell function.
26256696	phosphoinositide-3 kinase inhibitors	144	Targeted Therapies	Comparative effect of two pan-class I PI3K inhibitors used as anticancer drugs on human T cell function.
26222619	antibodies	2296	Monoclonal Antibodies	Pembrolizumab Cutaneous Adverse Events and Their Association With Disease Progression.
26222619	monoclonal	1979	Monoclonal Antibodies	Pembrolizumab Cutaneous Adverse Events and Their Association With Disease Progression.
26222619	humanized	930	Monoclonal Antibodies	Pembrolizumab Cutaneous Adverse Events and Their Association With Disease Progression.
26222619	pembrolizumab	125	Immune Checkpoint	Pembrolizumab Cutaneous Adverse Events and Their Association With Disease Progression.
26220913	angiogenesis inhibitors	1285	Targeted Therapies	Aflibercept: A Review in Metastatic Colorectal Cancer.
26220913	recombinant fusion proteins	208	Immune Checkpoint	Aflibercept: A Review in Metastatic Colorectal Cancer.
26220913	vegfa protein	173	Growth Factor Receptors	Aflibercept: A Review in Metastatic Colorectal Cancer.
26220913	vascular endothelial growth factor a	753	Growth Factor Receptors	Aflibercept: A Review in Metastatic Colorectal Cancer.
26220913	receptors	1746	Growth Factor Receptors	Aflibercept: A Review in Metastatic Colorectal Cancer.
26220913	vascular endothelial growth factor	152	Growth Factor Receptors	Aflibercept: A Review in Metastatic Colorectal Cancer.
26193793	ctla-4 antigen	143	Immune Checkpoint	Network analysis of immunotherapy-induced regressing tumours identifies novel synergistic drug combinations.
26174039	reactive oxygen species	959	Apoptosis and Cell Death	A recombinant fusion protein derived from dog hookworm inhibits autoantibody-induced dermal-epidermal separation ex vivo.
26174039	recombinant fusion proteins	208	Immune Checkpoint	A recombinant fusion protein derived from dog hookworm inhibits autoantibody-induced dermal-epidermal separation ex vivo.
26141705	antibodies	2296	Monoclonal Antibodies	Immune therapy of non-small cell lung cancer. The future.
26141705	monoclonal	1979	Monoclonal Antibodies	Immune therapy of non-small cell lung cancer. The future.
26141705	pdcd1 protein	214	Immune Checkpoint	Immune therapy of non-small cell lung cancer. The future.
26141705	programmed cell death 1 receptor	386	Immune Checkpoint	Immune therapy of non-small cell lung cancer. The future.
26134220	b7-h1 antigen	415	Immune Checkpoint	Programmed Death-Ligand 1 Immunohistochemistry in Lung Cancer: In what state is this art?
26134220	biomarkers	1374	Biomarkers	Programmed Death-Ligand 1 Immunohistochemistry in Lung Cancer: In what state is this art?
26134220	cd274 protein	230	Immune Checkpoint	Programmed Death-Ligand 1 Immunohistochemistry in Lung Cancer: In what state is this art?
26118713	phytogenic	1693	Phytogenic Agents	Mitogen-activated Protein Kinase Kinase 6-fusion Protein (MAP2K6-FP) Potentiates the Anti-tumor effects of Paclitaxel in Ovarian Cancer.
26118713	recombinant fusion proteins	208	Immune Checkpoint	Mitogen-activated Protein Kinase Kinase 6-fusion Protein (MAP2K6-FP) Potentiates the Anti-tumor effects of Paclitaxel in Ovarian Cancer.
26118713	paclitaxel	1140	Classical Chemotherapy Agents	Mitogen-activated Protein Kinase Kinase 6-fusion Protein (MAP2K6-FP) Potentiates the Anti-tumor effects of Paclitaxel in Ovarian Cancer.
26113085	antibodies	2296	Monoclonal Antibodies	Nivolumab and Urelumab Enhance Antitumor Activity of Human T Lymphocytes Engrafted in Rag2-/-IL2Rγnull Immunodeficient Mice.
26113085	monoclonal	1979	Monoclonal Antibodies	Nivolumab and Urelumab Enhance Antitumor Activity of Human T Lymphocytes Engrafted in Rag2-/-IL2Rγnull Immunodeficient Mice.
26113085	pdcd1 protein	214	Immune Checkpoint	Nivolumab and Urelumab Enhance Antitumor Activity of Human T Lymphocytes Engrafted in Rag2-/-IL2Rγnull Immunodeficient Mice.
26113085	programmed cell death 1 receptor	386	Immune Checkpoint	Nivolumab and Urelumab Enhance Antitumor Activity of Human T Lymphocytes Engrafted in Rag2-/-IL2Rγnull Immunodeficient Mice.
26113085	nivolumab	143	Immune Checkpoint	Nivolumab and Urelumab Enhance Antitumor Activity of Human T Lymphocytes Engrafted in Rag2-/-IL2Rγnull Immunodeficient Mice.
26052049	micrornas	649	Biomarkers	Papillary renal cell carcinoma: A review of the current therapeutic landscape.
26052049	pdcd1 protein	214	Immune Checkpoint	Papillary renal cell carcinoma: A review of the current therapeutic landscape.
26052049	programmed cell death 1 receptor	386	Immune Checkpoint	Papillary renal cell carcinoma: A review of the current therapeutic landscape.
26052049	quinolines	212	Supportive	Papillary renal cell carcinoma: A review of the current therapeutic landscape.
26052049	proto-oncogene proteins c-met	98	Targeted Therapies	Papillary renal cell carcinoma: A review of the current therapeutic landscape.
26034052	antibodies	2296	Monoclonal Antibodies	Expanding the Reach of Anti-PD-1 Therapy.
26034052	monoclonal	1979	Monoclonal Antibodies	Expanding the Reach of Anti-PD-1 Therapy.
26034052	humanized	930	Monoclonal Antibodies	Expanding the Reach of Anti-PD-1 Therapy.
26034052	pdcd1 protein	214	Immune Checkpoint	Expanding the Reach of Anti-PD-1 Therapy.
26034052	programmed cell death 1 receptor	386	Immune Checkpoint	Expanding the Reach of Anti-PD-1 Therapy.
26034052	nivolumab	143	Immune Checkpoint	Expanding the Reach of Anti-PD-1 Therapy.
26034052	pembrolizumab	125	Immune Checkpoint	Expanding the Reach of Anti-PD-1 Therapy.
26034052	cetuximab	245	Monoclonal Antibodies	Expanding the Reach of Anti-PD-1 Therapy.
25998561	phytogenic	1693	Phytogenic Agents	A tumor-penetrating recombinant protein anti-EGFR-iRGD enhance efficacy of paclitaxel in 3D multicellular spheroids and gastric cancer in vivo.
25998561	recombinant fusion proteins	208	Immune Checkpoint	A tumor-penetrating recombinant protein anti-EGFR-iRGD enhance efficacy of paclitaxel in 3D multicellular spheroids and gastric cancer in vivo.
25998561	erbb receptors	951	Growth Factor Receptors	A tumor-penetrating recombinant protein anti-EGFR-iRGD enhance efficacy of paclitaxel in 3D multicellular spheroids and gastric cancer in vivo.
25998561	paclitaxel	1140	Classical Chemotherapy Agents	A tumor-penetrating recombinant protein anti-EGFR-iRGD enhance efficacy of paclitaxel in 3D multicellular spheroids and gastric cancer in vivo.
25988772	angiogenesis inhibitors	1285	Targeted Therapies	Pharmacokinetic and pharmacodynamic evaluation of aflibercept for the treatment of colorectal cancer.
25988772	recombinant fusion proteins	208	Immune Checkpoint	Pharmacokinetic and pharmacodynamic evaluation of aflibercept for the treatment of colorectal cancer.
25988772	receptors	1746	Growth Factor Receptors	Pharmacokinetic and pharmacodynamic evaluation of aflibercept for the treatment of colorectal cancer.
25988772	vascular endothelial growth factor	152	Growth Factor Receptors	Pharmacokinetic and pharmacodynamic evaluation of aflibercept for the treatment of colorectal cancer.
25965360	antibodies	2296	Monoclonal Antibodies	Toxicity patterns with immunomodulating antibodies and their combinations.
25965360	monoclonal	1979	Monoclonal Antibodies	Toxicity patterns with immunomodulating antibodies and their combinations.
25965360	ctla-4 antigen	143	Immune Checkpoint	Toxicity patterns with immunomodulating antibodies and their combinations.
25965360	ctla4 protein	78	Immune Checkpoint	Toxicity patterns with immunomodulating antibodies and their combinations.
25965360	ipilimumab	85	Immune Checkpoint	Toxicity patterns with immunomodulating antibodies and their combinations.
25965360	pdcd1 protein	214	Immune Checkpoint	Toxicity patterns with immunomodulating antibodies and their combinations.
25965360	programmed cell death 1 receptor	386	Immune Checkpoint	Toxicity patterns with immunomodulating antibodies and their combinations.
25965360	nivolumab	143	Immune Checkpoint	Toxicity patterns with immunomodulating antibodies and their combinations.
25943068	antibodies	2296	Monoclonal Antibodies	Programmed cell death-1 inhibition in lymphoma.
25943068	monoclonal	1979	Monoclonal Antibodies	Programmed cell death-1 inhibition in lymphoma.
25943068	pdcd1 protein	214	Immune Checkpoint	Programmed cell death-1 inhibition in lymphoma.
25943068	programmed cell death 1 receptor	386	Immune Checkpoint	Programmed cell death-1 inhibition in lymphoma.
25925044	angiogenesis inhibitors	1285	Targeted Therapies	[Role of VEGF in diseases of the retina].
25925044	recombinant fusion proteins	208	Immune Checkpoint	[Role of VEGF in diseases of the retina].
25925044	vegfa protein	173	Growth Factor Receptors	[Role of VEGF in diseases of the retina].
25925044	vascular endothelial growth factor a	753	Growth Factor Receptors	[Role of VEGF in diseases of the retina].
25925044	bevacizumab	351	Monoclonal Antibodies	[Role of VEGF in diseases of the retina].
25925044	receptors	1746	Growth Factor Receptors	[Role of VEGF in diseases of the retina].
25925044	vascular endothelial growth factor	152	Growth Factor Receptors	[Role of VEGF in diseases of the retina].
25924887	antibodies	2296	Monoclonal Antibodies	Development and Fit-for-Purpose Validation of a Soluble Human Programmed Death-1 Protein Assay.
25924887	monoclonal	1979	Monoclonal Antibodies	Development and Fit-for-Purpose Validation of a Soluble Human Programmed Death-1 Protein Assay.
25924887	pdcd1 protein	214	Immune Checkpoint	Development and Fit-for-Purpose Validation of a Soluble Human Programmed Death-1 Protein Assay.
25924887	programmed cell death 1 receptor	386	Immune Checkpoint	Development and Fit-for-Purpose Validation of a Soluble Human Programmed Death-1 Protein Assay.
25924887	nivolumab	143	Immune Checkpoint	Development and Fit-for-Purpose Validation of a Soluble Human Programmed Death-1 Protein Assay.
25895965	antibodies	2296	Monoclonal Antibodies	Pharmacokinetic drug-drug interaction study of the angiopoietin-1/angiopoietin-2-inhibiting peptibody trebananib (AMG 386) and paclitaxel in patients with advanced solid tumors.
25895965	recombinant fusion proteins	208	Immune Checkpoint	Pharmacokinetic drug-drug interaction study of the angiopoietin-1/angiopoietin-2-inhibiting peptibody trebananib (AMG 386) and paclitaxel in patients with advanced solid tumors.
25895965	paclitaxel	1140	Classical Chemotherapy Agents	Pharmacokinetic drug-drug interaction study of the angiopoietin-1/angiopoietin-2-inhibiting peptibody trebananib (AMG 386) and paclitaxel in patients with advanced solid tumors.
25881012	angiogenesis inhibitors	1285	Targeted Therapies	A novel engineered VEGF blocker with an excellent pharmacokinetic profile and robust anti-tumor activity.
25881012	immunoglobulin g	104	Monoclonal Antibodies	A novel engineered VEGF blocker with an excellent pharmacokinetic profile and robust anti-tumor activity.
25881012	recombinant fusion proteins	208	Immune Checkpoint	A novel engineered VEGF blocker with an excellent pharmacokinetic profile and robust anti-tumor activity.
25881012	vascular endothelial growth factor a	753	Growth Factor Receptors	A novel engineered VEGF blocker with an excellent pharmacokinetic profile and robust anti-tumor activity.
25871436	heat-shock proteins	88	Apoptosis and Cell Death	Cloning and expression of a novel target fusion protein and its application in anti-tumor therapy.
25871436	recombinant fusion proteins	208	Immune Checkpoint	Cloning and expression of a novel target fusion protein and its application in anti-tumor therapy.
25871436	epidermal growth factor	77	Growth Factor Receptors	Cloning and expression of a novel target fusion protein and its application in anti-tumor therapy.
25871436	erbb receptors	951	Growth Factor Receptors	Cloning and expression of a novel target fusion protein and its application in anti-tumor therapy.
25858804	antibodies	2296	Monoclonal Antibodies	Immune checkpoint blockade: a common denominator approach to cancer therapy.
25858804	monoclonal	1979	Monoclonal Antibodies	Immune checkpoint blockade: a common denominator approach to cancer therapy.
25858804	ctla-4 antigen	143	Immune Checkpoint	Immune checkpoint blockade: a common denominator approach to cancer therapy.
25858804	programmed cell death 1 receptor	386	Immune Checkpoint	Immune checkpoint blockade: a common denominator approach to cancer therapy.
25850884	fas ligand protein	65	Apoptosis and Cell Death	Neutralization of the CD95 ligand by APG101 inhibits invasion of glioma cells in vitro.
25850884	immunoglobulin g	104	Monoclonal Antibodies	Neutralization of the CD95 ligand by APG101 inhibits invasion of glioma cells in vitro.
25850884	recombinant fusion proteins	208	Immune Checkpoint	Neutralization of the CD95 ligand by APG101 inhibits invasion of glioma cells in vitro.
25850884	fas receptor	97	Apoptosis and Cell Death	Neutralization of the CD95 ligand by APG101 inhibits invasion of glioma cells in vitro.
25824720	antibodies	2296	Monoclonal Antibodies	A Systematic Review of Immunotherapy in Urologic Cancer: Evolving Roles for Targeting of CTLA-4, PD-1/PD-L1, and HLA-G.
25824720	monoclonal	1979	Monoclonal Antibodies	A Systematic Review of Immunotherapy in Urologic Cancer: Evolving Roles for Targeting of CTLA-4, PD-1/PD-L1, and HLA-G.
25824720	ctla-4 antigen	143	Immune Checkpoint	A Systematic Review of Immunotherapy in Urologic Cancer: Evolving Roles for Targeting of CTLA-4, PD-1/PD-L1, and HLA-G.
25824720	pdcd1 protein	214	Immune Checkpoint	A Systematic Review of Immunotherapy in Urologic Cancer: Evolving Roles for Targeting of CTLA-4, PD-1/PD-L1, and HLA-G.
25824720	programmed cell death 1 receptor	386	Immune Checkpoint	A Systematic Review of Immunotherapy in Urologic Cancer: Evolving Roles for Targeting of CTLA-4, PD-1/PD-L1, and HLA-G.
25822756	recombinant fusion proteins	208	Immune Checkpoint	A signal-on fluorosensor based on quench-release principle for sensitive detection of antibiotic rapamycin.
25822756	tor serine-threonine kinases	451	Targeted Therapies	A signal-on fluorosensor based on quench-release principle for sensitive detection of antibiotic rapamycin.
25822756	sirolimus	167	Targeted Therapies	A signal-on fluorosensor based on quench-release principle for sensitive detection of antibiotic rapamycin.
25802230	pdcd1 protein	214	Immune Checkpoint	The Role of Anti-PD-1/PD-L1 Agents in Melanoma: Progress to Date.
25802230	programmed cell death 1 receptor	386	Immune Checkpoint	The Role of Anti-PD-1/PD-L1 Agents in Melanoma: Progress to Date.
25799277	antibodies	2296	Monoclonal Antibodies	Immunohistochemical status of PD-L1 in thymoma and thymic carcinoma.
25799277	monoclonal	1979	Monoclonal Antibodies	Immunohistochemical status of PD-L1 in thymoma and thymic carcinoma.
25799277	b7-h1 antigen	415	Immune Checkpoint	Immunohistochemical status of PD-L1 in thymoma and thymic carcinoma.
25799277	cd274 protein	230	Immune Checkpoint	Immunohistochemical status of PD-L1 in thymoma and thymic carcinoma.
25799277	pdcd1 protein	214	Immune Checkpoint	Immunohistochemical status of PD-L1 in thymoma and thymic carcinoma.
25799277	programmed cell death 1 receptor	386	Immune Checkpoint	Immunohistochemical status of PD-L1 in thymoma and thymic carcinoma.
25783620	angiogenesis inhibitors	1285	Targeted Therapies	Advances in anti-angiogenic agents for ovarian cancer treatment: The role of trebananib (AMG 386).
25783620	recombinant fusion proteins	208	Immune Checkpoint	Advances in anti-angiogenic agents for ovarian cancer treatment: The role of trebananib (AMG 386).
25743240	interleukin-2	113	Immune Checkpoint	Serum levels of interleukin-2 predict the recurrence of atrial fibrillation after pulmonary vein ablation.
25699098	antibodies	2296	Monoclonal Antibodies	Small sized EGFR1 and HER2 specific bifunctional antibody for targeted cancer therapy.
25699098	bispecific	73	Monoclonal Antibodies	Small sized EGFR1 and HER2 specific bifunctional antibody for targeted cancer therapy.
25699098	recombinant fusion proteins	208	Immune Checkpoint	Small sized EGFR1 and HER2 specific bifunctional antibody for targeted cancer therapy.
25699098	egfr protein	374	Growth Factor Receptors	Small sized EGFR1 and HER2 specific bifunctional antibody for targeted cancer therapy.
25699098	erbb2 protein	349	Growth Factor Receptors	Small sized EGFR1 and HER2 specific bifunctional antibody for targeted cancer therapy.
25699098	erbb receptors	951	Growth Factor Receptors	Small sized EGFR1 and HER2 specific bifunctional antibody for targeted cancer therapy.
25699098	receptor	959	Growth Factor Receptors	Small sized EGFR1 and HER2 specific bifunctional antibody for targeted cancer therapy.
25699098	erbb-2	662	Growth Factor Receptors	Small sized EGFR1 and HER2 specific bifunctional antibody for targeted cancer therapy.
25685857	antibodies	2296	Monoclonal Antibodies	Pembrolizumab: PD-1 inhibition as a therapeutic strategy in cancer.
25685857	monoclonal	1979	Monoclonal Antibodies	Pembrolizumab: PD-1 inhibition as a therapeutic strategy in cancer.
25685857	humanized	930	Monoclonal Antibodies	Pembrolizumab: PD-1 inhibition as a therapeutic strategy in cancer.
25685857	pdcd1 protein	214	Immune Checkpoint	Pembrolizumab: PD-1 inhibition as a therapeutic strategy in cancer.
25685857	programmed cell death 1 receptor	386	Immune Checkpoint	Pembrolizumab: PD-1 inhibition as a therapeutic strategy in cancer.
25685857	pembrolizumab	125	Immune Checkpoint	Pembrolizumab: PD-1 inhibition as a therapeutic strategy in cancer.
25677668	angiogenesis inhibitors	1285	Targeted Therapies	Ziv-aflibercept in macular disease.
25677668	recombinant fusion proteins	208	Immune Checkpoint	Ziv-aflibercept in macular disease.
25677668	vegfa protein	173	Growth Factor Receptors	Ziv-aflibercept in macular disease.
25677668	vascular endothelial growth factor a	753	Growth Factor Receptors	Ziv-aflibercept in macular disease.
25677668	receptors	1746	Growth Factor Receptors	Ziv-aflibercept in macular disease.
25677668	vascular endothelial growth factor	152	Growth Factor Receptors	Ziv-aflibercept in macular disease.
25609492	antibodies	2296	Monoclonal Antibodies	[Breaking immune tolerance in cancer].
25609492	monoclonal	1979	Monoclonal Antibodies	[Breaking immune tolerance in cancer].
25609492	humanized	930	Monoclonal Antibodies	[Breaking immune tolerance in cancer].
25609492	antigens	592	Biomarkers	[Breaking immune tolerance in cancer].
25609492	ctla-4 antigen	143	Immune Checkpoint	[Breaking immune tolerance in cancer].
25609492	indoles	536	Phytogenic Agents	[Breaking immune tolerance in cancer].
25609492	ipilimumab	85	Immune Checkpoint	[Breaking immune tolerance in cancer].
25609492	sulfonamides	613	Supportive	[Breaking immune tolerance in cancer].
25609492	nivolumab	143	Immune Checkpoint	[Breaking immune tolerance in cancer].
25609492	pembrolizumab	125	Immune Checkpoint	[Breaking immune tolerance in cancer].
25586601	antibodies	2296	Monoclonal Antibodies	PD-1 blockade therapy in renal cell carcinoma: current studies and future promises.
25586601	monoclonal	1979	Monoclonal Antibodies	PD-1 blockade therapy in renal cell carcinoma: current studies and future promises.
25586601	humanized	930	Monoclonal Antibodies	PD-1 blockade therapy in renal cell carcinoma: current studies and future promises.
25586601	b7-h1 antigen	415	Immune Checkpoint	PD-1 blockade therapy in renal cell carcinoma: current studies and future promises.
25586601	cd274 protein	230	Immune Checkpoint	PD-1 blockade therapy in renal cell carcinoma: current studies and future promises.
25586601	ipilimumab	85	Immune Checkpoint	PD-1 blockade therapy in renal cell carcinoma: current studies and future promises.
25586601	pdcd1 protein	214	Immune Checkpoint	PD-1 blockade therapy in renal cell carcinoma: current studies and future promises.
25586601	programmed cell death 1 receptor	386	Immune Checkpoint	PD-1 blockade therapy in renal cell carcinoma: current studies and future promises.
25586601	vegfa protein	173	Growth Factor Receptors	PD-1 blockade therapy in renal cell carcinoma: current studies and future promises.
25586601	vascular endothelial growth factor a	753	Growth Factor Receptors	PD-1 blockade therapy in renal cell carcinoma: current studies and future promises.
25586601	nivolumab	143	Immune Checkpoint	PD-1 blockade therapy in renal cell carcinoma: current studies and future promises.
25586601	atezolizumab	53	Immune Checkpoint	PD-1 blockade therapy in renal cell carcinoma: current studies and future promises.
25586601	pembrolizumab	125	Immune Checkpoint	PD-1 blockade therapy in renal cell carcinoma: current studies and future promises.
25586601	receptors	1746	Growth Factor Receptors	PD-1 blockade therapy in renal cell carcinoma: current studies and future promises.
25586601	vascular endothelial growth factor	152	Growth Factor Receptors	PD-1 blockade therapy in renal cell carcinoma: current studies and future promises.
25562532	antibodies	2296	Monoclonal Antibodies	The tumor-targeting immunocytokine F16-IL2 in combination with doxorubicin: dose escalation in patients with advanced solid tumors and expansion into patients with metastatic breast cancer.
25562532	monoclonal	1979	Monoclonal Antibodies	The tumor-targeting immunocytokine F16-IL2 in combination with doxorubicin: dose escalation in patients with advanced solid tumors and expansion into patients with metastatic breast cancer.
25562532	interleukin-2	113	Immune Checkpoint	The tumor-targeting immunocytokine F16-IL2 in combination with doxorubicin: dose escalation in patients with advanced solid tumors and expansion into patients with metastatic breast cancer.
25562532	recombinant fusion proteins	208	Immune Checkpoint	The tumor-targeting immunocytokine F16-IL2 in combination with doxorubicin: dose escalation in patients with advanced solid tumors and expansion into patients with metastatic breast cancer.
25562532	doxorubicin	1787	Classical Chemotherapy Agents	The tumor-targeting immunocytokine F16-IL2 in combination with doxorubicin: dose escalation in patients with advanced solid tumors and expansion into patients with metastatic breast cancer.
25348020	bcl2 protein	96	Apoptosis and Cell Death	TXNL1 induces apoptosis in cisplatin resistant human gastric cancer cell lines.
25348020	biomarkers	1374	Biomarkers	TXNL1 induces apoptosis in cisplatin resistant human gastric cancer cell lines.
25348020	neoplasm proteins	720	Biomarkers	TXNL1 induces apoptosis in cisplatin resistant human gastric cancer cell lines.
25348020	proto-oncogene proteins c-bcl-2	673	Apoptosis and Cell Death	TXNL1 induces apoptosis in cisplatin resistant human gastric cancer cell lines.
25348020	rna	1627	Biomarkers	TXNL1 induces apoptosis in cisplatin resistant human gastric cancer cell lines.
25348020	small interfering	501	Biomarkers	TXNL1 induces apoptosis in cisplatin resistant human gastric cancer cell lines.
25348020	recombinant fusion proteins	208	Immune Checkpoint	TXNL1 induces apoptosis in cisplatin resistant human gastric cancer cell lines.
25348020	cisplatin	1483	Classical Chemotherapy Agents	TXNL1 induces apoptosis in cisplatin resistant human gastric cancer cell lines.
25122444	aminoglycosides	60	Supportive	A bispecific fusion protein and a bifunctional enediyne-energized fusion protein consisting of TRAIL, EGFR peptide ligand, and apoprotein of lidamycin against EGFR and DR4/5 show potent antitumor activity.
25122444	receptors	1746	Growth Factor Receptors	A bispecific fusion protein and a bifunctional enediyne-energized fusion protein consisting of TRAIL, EGFR peptide ligand, and apoprotein of lidamycin against EGFR and DR4/5 show potent antitumor activity.
25122444	tnf-related apoptosis-inducing ligand	159	Apoptosis and Cell Death	A bispecific fusion protein and a bifunctional enediyne-energized fusion protein consisting of TRAIL, EGFR peptide ligand, and apoprotein of lidamycin against EGFR and DR4/5 show potent antitumor activity.
25122444	recombinant fusion proteins	208	Immune Checkpoint	A bispecific fusion protein and a bifunctional enediyne-energized fusion protein consisting of TRAIL, EGFR peptide ligand, and apoprotein of lidamycin against EGFR and DR4/5 show potent antitumor activity.
25122444	erbb receptors	951	Growth Factor Receptors	A bispecific fusion protein and a bifunctional enediyne-energized fusion protein consisting of TRAIL, EGFR peptide ligand, and apoprotein of lidamycin against EGFR and DR4/5 show potent antitumor activity.
28057176	antibodies	2296	Monoclonal Antibodies	[Not Available].
28057176	monoclonal	1979	Monoclonal Antibodies	[Not Available].
28057176	humanized	930	Monoclonal Antibodies	[Not Available].
28057176	biomarkers	1374	Biomarkers	[Not Available].
28057176	ipilimumab	85	Immune Checkpoint	[Not Available].
28057176	nivolumab	143	Immune Checkpoint	[Not Available].
28057176	pembrolizumab	125	Immune Checkpoint	[Not Available].
28036336	angiogenesis inhibitors	1285	Targeted Therapies	A Sema3C Mutant Resistant to Cleavage by Furin (FR-Sema3C) Inhibits Choroidal Neovascularization.
28036336	recombinant fusion proteins	208	Immune Checkpoint	A Sema3C Mutant Resistant to Cleavage by Furin (FR-Sema3C) Inhibits Choroidal Neovascularization.
28036336	vascular endothelial growth factor a	753	Growth Factor Receptors	A Sema3C Mutant Resistant to Cleavage by Furin (FR-Sema3C) Inhibits Choroidal Neovascularization.
28036336	receptors	1746	Growth Factor Receptors	A Sema3C Mutant Resistant to Cleavage by Furin (FR-Sema3C) Inhibits Choroidal Neovascularization.
28036336	vascular endothelial growth factor	152	Growth Factor Receptors	A Sema3C Mutant Resistant to Cleavage by Furin (FR-Sema3C) Inhibits Choroidal Neovascularization.
27928714	antibodies	2296	Monoclonal Antibodies	Phase I study of Nivolumab, an anti-PD-1 antibody, in patients with malignant solid tumors.
27928714	monoclonal	1979	Monoclonal Antibodies	Phase I study of Nivolumab, an anti-PD-1 antibody, in patients with malignant solid tumors.
27928714	pdcd1 protein	214	Immune Checkpoint	Phase I study of Nivolumab, an anti-PD-1 antibody, in patients with malignant solid tumors.
27928714	programmed cell death 1 receptor	386	Immune Checkpoint	Phase I study of Nivolumab, an anti-PD-1 antibody, in patients with malignant solid tumors.
27928714	nivolumab	143	Immune Checkpoint	Phase I study of Nivolumab, an anti-PD-1 antibody, in patients with malignant solid tumors.
27899251	recombinant fusion proteins	208	Immune Checkpoint	Improved breast cancer cell-specific intracellular drug delivery and therapeutic efficacy by coupling decoration with cell penetrating peptide and SP90 peptide.
27859479	antibodies	2296	Monoclonal Antibodies	Diverse types of dermatologic toxicities from immune checkpoint blockade therapy.
27859479	monoclonal	1979	Monoclonal Antibodies	Diverse types of dermatologic toxicities from immune checkpoint blockade therapy.
27859479	humanized	930	Monoclonal Antibodies	Diverse types of dermatologic toxicities from immune checkpoint blockade therapy.
27859479	ipilimumab	85	Immune Checkpoint	Diverse types of dermatologic toxicities from immune checkpoint blockade therapy.
27859479	nivolumab	143	Immune Checkpoint	Diverse types of dermatologic toxicities from immune checkpoint blockade therapy.
27859479	pembrolizumab	125	Immune Checkpoint	Diverse types of dermatologic toxicities from immune checkpoint blockade therapy.
27846725	antibodies	2296	Monoclonal Antibodies	[Non-Small Cell Lung Cancer - from Immunobiology to Immunotherapy].
27846725	monoclonal	1979	Monoclonal Antibodies	[Non-Small Cell Lung Cancer - from Immunobiology to Immunotherapy].
27846725	humanized	930	Monoclonal Antibodies	[Non-Small Cell Lung Cancer - from Immunobiology to Immunotherapy].
27846725	b7-h1 antigen	415	Immune Checkpoint	[Non-Small Cell Lung Cancer - from Immunobiology to Immunotherapy].
27846725	cd274 protein	230	Immune Checkpoint	[Non-Small Cell Lung Cancer - from Immunobiology to Immunotherapy].
27846725	ctla-4 antigen	143	Immune Checkpoint	[Non-Small Cell Lung Cancer - from Immunobiology to Immunotherapy].
27846725	cancer vaccines	166	Immunotherapies (non-checkpoint)	[Non-Small Cell Lung Cancer - from Immunobiology to Immunotherapy].
27846725	ipilimumab	85	Immune Checkpoint	[Non-Small Cell Lung Cancer - from Immunobiology to Immunotherapy].
27846725	pdcd1 protein	214	Immune Checkpoint	[Non-Small Cell Lung Cancer - from Immunobiology to Immunotherapy].
27846725	programmed cell death 1 receptor	386	Immune Checkpoint	[Non-Small Cell Lung Cancer - from Immunobiology to Immunotherapy].
27846725	nivolumab	143	Immune Checkpoint	[Non-Small Cell Lung Cancer - from Immunobiology to Immunotherapy].
27846725	atezolizumab	53	Immune Checkpoint	[Non-Small Cell Lung Cancer - from Immunobiology to Immunotherapy].
27846725	pembrolizumab	125	Immune Checkpoint	[Non-Small Cell Lung Cancer - from Immunobiology to Immunotherapy].
27842546	recombinant fusion proteins	208	Immune Checkpoint	Optimization of construct design and fermentation strategy for the production of bioactive ATF-SAP, a saporin based anti-tumoral uPAR-targeted chimera.
27841044	antibodies	2296	Monoclonal Antibodies	Anti-PD-1/PD-L1 antibodies in non-small cell lung cancer: the era of immunotherapy.
27841044	monoclonal	1979	Monoclonal Antibodies	Anti-PD-1/PD-L1 antibodies in non-small cell lung cancer: the era of immunotherapy.
27841044	b7-h1 antigen	415	Immune Checkpoint	Anti-PD-1/PD-L1 antibodies in non-small cell lung cancer: the era of immunotherapy.
27841044	biomarkers	1374	Biomarkers	Anti-PD-1/PD-L1 antibodies in non-small cell lung cancer: the era of immunotherapy.
27841044	cd274 protein	230	Immune Checkpoint	Anti-PD-1/PD-L1 antibodies in non-small cell lung cancer: the era of immunotherapy.
27841044	pdcd1 protein	214	Immune Checkpoint	Anti-PD-1/PD-L1 antibodies in non-small cell lung cancer: the era of immunotherapy.
27841044	programmed cell death 1 receptor	386	Immune Checkpoint	Anti-PD-1/PD-L1 antibodies in non-small cell lung cancer: the era of immunotherapy.
27836246	adjuvants	161	Immunotherapies (non-checkpoint)	Emerging role of immunotherapy in urothelial carcinoma-Immunobiology/biomarkers.
27836246	antibodies	2296	Monoclonal Antibodies	Emerging role of immunotherapy in urothelial carcinoma-Immunobiology/biomarkers.
27836246	monoclonal	1979	Monoclonal Antibodies	Emerging role of immunotherapy in urothelial carcinoma-Immunobiology/biomarkers.
27836246	humanized	930	Monoclonal Antibodies	Emerging role of immunotherapy in urothelial carcinoma-Immunobiology/biomarkers.
27836246	antigens	592	Biomarkers	Emerging role of immunotherapy in urothelial carcinoma-Immunobiology/biomarkers.
27836246	b7-h1 antigen	415	Immune Checkpoint	Emerging role of immunotherapy in urothelial carcinoma-Immunobiology/biomarkers.
27836246	cd274 protein	230	Immune Checkpoint	Emerging role of immunotherapy in urothelial carcinoma-Immunobiology/biomarkers.
27836246	neoplasm proteins	720	Biomarkers	Emerging role of immunotherapy in urothelial carcinoma-Immunobiology/biomarkers.
27836246	pdcd1 protein	214	Immune Checkpoint	Emerging role of immunotherapy in urothelial carcinoma-Immunobiology/biomarkers.
27836246	programmed cell death 1 receptor	386	Immune Checkpoint	Emerging role of immunotherapy in urothelial carcinoma-Immunobiology/biomarkers.
27836246	receptors	1746	Growth Factor Receptors	Emerging role of immunotherapy in urothelial carcinoma-Immunobiology/biomarkers.
27836246	atezolizumab	53	Immune Checkpoint	Emerging role of immunotherapy in urothelial carcinoma-Immunobiology/biomarkers.
27827313	b7-h1 antigen	415	Immune Checkpoint	Hyperprogressive Disease Is a New Pattern of Progression in Cancer Patients Treated by Anti-PD-1/PD-L1.
27827313	cd274 protein	230	Immune Checkpoint	Hyperprogressive Disease Is a New Pattern of Progression in Cancer Patients Treated by Anti-PD-1/PD-L1.
27827313	pdcd1 protein	214	Immune Checkpoint	Hyperprogressive Disease Is a New Pattern of Progression in Cancer Patients Treated by Anti-PD-1/PD-L1.
27827313	programmed cell death 1 receptor	386	Immune Checkpoint	Hyperprogressive Disease Is a New Pattern of Progression in Cancer Patients Treated by Anti-PD-1/PD-L1.
27816830	antibodies	2296	Monoclonal Antibodies	Adjuvant ipilimumab in stage III melanoma: New landscape, new questions.
27816830	monoclonal	1979	Monoclonal Antibodies	Adjuvant ipilimumab in stage III melanoma: New landscape, new questions.
27816830	ctla-4 antigen	143	Immune Checkpoint	Adjuvant ipilimumab in stage III melanoma: New landscape, new questions.
27816830	ctla4 protein	78	Immune Checkpoint	Adjuvant ipilimumab in stage III melanoma: New landscape, new questions.
27816830	interferon-alpha	88	Immunotherapies (non-checkpoint)	Adjuvant ipilimumab in stage III melanoma: New landscape, new questions.
27816830	ipilimumab	85	Immune Checkpoint	Adjuvant ipilimumab in stage III melanoma: New landscape, new questions.
27816492	antibodies	2296	Monoclonal Antibodies	Tremelimumab in combination with ablation in patients with advanced hepatocellular carcinoma.
27816492	monoclonal	1979	Monoclonal Antibodies	Tremelimumab in combination with ablation in patients with advanced hepatocellular carcinoma.
27816492	humanized	930	Monoclonal Antibodies	Tremelimumab in combination with ablation in patients with advanced hepatocellular carcinoma.
27816492	ctla-4 antigen	143	Immune Checkpoint	Tremelimumab in combination with ablation in patients with advanced hepatocellular carcinoma.
27816492	ctla4 protein	78	Immune Checkpoint	Tremelimumab in combination with ablation in patients with advanced hepatocellular carcinoma.
26350200	angiogenesis inhibitors	1285	Targeted Therapies	Jaw osteonecrosis associated with aflibercept, irinotecan and fluorouracil: attention to oral district.
26350200	antibodies	2296	Monoclonal Antibodies	Jaw osteonecrosis associated with aflibercept, irinotecan and fluorouracil: attention to oral district.
26350200	monoclonal	1979	Monoclonal Antibodies	Jaw osteonecrosis associated with aflibercept, irinotecan and fluorouracil: attention to oral district.
26350200	recombinant fusion proteins	208	Immune Checkpoint	Jaw osteonecrosis associated with aflibercept, irinotecan and fluorouracil: attention to oral district.
26350200	irinotecan	304	Classical Chemotherapy Agents	Jaw osteonecrosis associated with aflibercept, irinotecan and fluorouracil: attention to oral district.
26350200	receptors	1746	Growth Factor Receptors	Jaw osteonecrosis associated with aflibercept, irinotecan and fluorouracil: attention to oral district.
26350200	vascular endothelial growth factor	152	Growth Factor Receptors	Jaw osteonecrosis associated with aflibercept, irinotecan and fluorouracil: attention to oral district.
26350200	fluorouracil	984	Classical Chemotherapy Agents	Jaw osteonecrosis associated with aflibercept, irinotecan and fluorouracil: attention to oral district.
26350200	camptothecin	481	Classical Chemotherapy Agents	Jaw osteonecrosis associated with aflibercept, irinotecan and fluorouracil: attention to oral district.
27788043	antibodies	2296	Monoclonal Antibodies	Development of a Prototype Immunohistochemistry Assay to Measure Programmed Death Ligand-1 Expression in Tumor Tissue.
27788043	monoclonal	1979	Monoclonal Antibodies	Development of a Prototype Immunohistochemistry Assay to Measure Programmed Death Ligand-1 Expression in Tumor Tissue.
27788043	b7-h1 antigen	415	Immune Checkpoint	Development of a Prototype Immunohistochemistry Assay to Measure Programmed Death Ligand-1 Expression in Tumor Tissue.
27788043	biomarkers	1374	Biomarkers	Development of a Prototype Immunohistochemistry Assay to Measure Programmed Death Ligand-1 Expression in Tumor Tissue.
27788043	cd274 protein	230	Immune Checkpoint	Development of a Prototype Immunohistochemistry Assay to Measure Programmed Death Ligand-1 Expression in Tumor Tissue.
27788043	neoplasm proteins	720	Biomarkers	Development of a Prototype Immunohistochemistry Assay to Measure Programmed Death Ligand-1 Expression in Tumor Tissue.
27633281	receptors	1746	Growth Factor Receptors	Targeting prostate cancer cells with genetically engineered polypeptide-based micelles displaying gastrin-releasing peptide.
27633281	recombinant fusion proteins	208	Immune Checkpoint	Targeting prostate cancer cells with genetically engineered polypeptide-based micelles displaying gastrin-releasing peptide.
27764805	antibodies	2296	Monoclonal Antibodies	Nivolumab for advanced melanoma: pretreatment prognostic factors and early outcome markers during therapy.
27764805	monoclonal	1979	Monoclonal Antibodies	Nivolumab for advanced melanoma: pretreatment prognostic factors and early outcome markers during therapy.
27764805	biomarkers	1374	Biomarkers	Nivolumab for advanced melanoma: pretreatment prognostic factors and early outcome markers during therapy.
27764805	nivolumab	143	Immune Checkpoint	Nivolumab for advanced melanoma: pretreatment prognostic factors and early outcome markers during therapy.
27743530	angiogenesis inhibitors	1285	Targeted Therapies	Targeting fibroblast growth factor receptors and immune checkpoint inhibitors for the treatment of advanced bladder cancer: New direction and New Hope.
27743530	antibodies	2296	Monoclonal Antibodies	Targeting fibroblast growth factor receptors and immune checkpoint inhibitors for the treatment of advanced bladder cancer: New direction and New Hope.
27743530	monoclonal	1979	Monoclonal Antibodies	Targeting fibroblast growth factor receptors and immune checkpoint inhibitors for the treatment of advanced bladder cancer: New direction and New Hope.
27743530	humanized	930	Monoclonal Antibodies	Targeting fibroblast growth factor receptors and immune checkpoint inhibitors for the treatment of advanced bladder cancer: New direction and New Hope.
27743530	ipilimumab	85	Immune Checkpoint	Targeting fibroblast growth factor receptors and immune checkpoint inhibitors for the treatment of advanced bladder cancer: New direction and New Hope.
27743530	phenylurea compounds	221	Targeted Therapies	Targeting fibroblast growth factor receptors and immune checkpoint inhibitors for the treatment of advanced bladder cancer: New direction and New Hope.
27743530	pyrazoles	383	Inflammation - COX - NSAIDs	Targeting fibroblast growth factor receptors and immune checkpoint inhibitors for the treatment of advanced bladder cancer: New direction and New Hope.
27743530	pyridines	417	Targeted Therapies	Targeting fibroblast growth factor receptors and immune checkpoint inhibitors for the treatment of advanced bladder cancer: New direction and New Hope.
27743530	pyrimidines	455	Classical Chemotherapy Agents	Targeting fibroblast growth factor receptors and immune checkpoint inhibitors for the treatment of advanced bladder cancer: New direction and New Hope.
27743530	quinolines	212	Supportive	Targeting fibroblast growth factor receptors and immune checkpoint inhibitors for the treatment of advanced bladder cancer: New direction and New Hope.
27743530	receptors	1746	Growth Factor Receptors	Targeting fibroblast growth factor receptors and immune checkpoint inhibitors for the treatment of advanced bladder cancer: New direction and New Hope.
27743530	fibroblast growth factor	57	Growth Factor Receptors	Targeting fibroblast growth factor receptors and immune checkpoint inhibitors for the treatment of advanced bladder cancer: New direction and New Hope.
27743530	nivolumab	143	Immune Checkpoint	Targeting fibroblast growth factor receptors and immune checkpoint inhibitors for the treatment of advanced bladder cancer: New direction and New Hope.
27743530	atezolizumab	53	Immune Checkpoint	Targeting fibroblast growth factor receptors and immune checkpoint inhibitors for the treatment of advanced bladder cancer: New direction and New Hope.
27743530	pembrolizumab	125	Immune Checkpoint	Targeting fibroblast growth factor receptors and immune checkpoint inhibitors for the treatment of advanced bladder cancer: New direction and New Hope.
27683178	antibodies	2296	Monoclonal Antibodies	Anti-PD1-Induced Pneumonitis: Capturing the Hidden Enemy.
27683178	monoclonal	1979	Monoclonal Antibodies	Anti-PD1-Induced Pneumonitis: Capturing the Hidden Enemy.
27683178	programmed cell death 1 receptor	386	Immune Checkpoint	Anti-PD1-Induced Pneumonitis: Capturing the Hidden Enemy.
27628543	antibodies	2296	Monoclonal Antibodies	[Anti-PD-1 Antibody Drugs - Potential of Plasma PD-L1 Protein as a Biomarker].
27628543	b7-h1 antigen	415	Immune Checkpoint	[Anti-PD-1 Antibody Drugs - Potential of Plasma PD-L1 Protein as a Biomarker].
27628543	biomarkers	1374	Biomarkers	[Anti-PD-1 Antibody Drugs - Potential of Plasma PD-L1 Protein as a Biomarker].
27628543	cd274 protein	230	Immune Checkpoint	[Anti-PD-1 Antibody Drugs - Potential of Plasma PD-L1 Protein as a Biomarker].
27628543	pdcd1 protein	214	Immune Checkpoint	[Anti-PD-1 Antibody Drugs - Potential of Plasma PD-L1 Protein as a Biomarker].
27628543	programmed cell death 1 receptor	386	Immune Checkpoint	[Anti-PD-1 Antibody Drugs - Potential of Plasma PD-L1 Protein as a Biomarker].
27599705	antibodies	2296	Monoclonal Antibodies	Osimertinib-induced interstitial lung disease after treatment with anti-PD1 antibody.
27599705	monoclonal	1979	Monoclonal Antibodies	Osimertinib-induced interstitial lung disease after treatment with anti-PD1 antibody.
27599705	pdcd1 protein	214	Immune Checkpoint	Osimertinib-induced interstitial lung disease after treatment with anti-PD1 antibody.
27599705	programmed cell death 1 receptor	386	Immune Checkpoint	Osimertinib-induced interstitial lung disease after treatment with anti-PD1 antibody.
27599705	protein kinase inhibitors	1305	Targeted Therapies	Osimertinib-induced interstitial lung disease after treatment with anti-PD1 antibody.
27599705	nivolumab	143	Immune Checkpoint	Osimertinib-induced interstitial lung disease after treatment with anti-PD1 antibody.
27585649	cytotoxins	80	Classical Chemotherapy Agents	Design, purification and assessment of GRP78 binding peptide-linked Subunit A of Subtilase cytotoxic for targeting cancer cells.
27585649	endoplasmic reticulum chaperone bip	64	Apoptosis and Cell Death	Design, purification and assessment of GRP78 binding peptide-linked Subunit A of Subtilase cytotoxic for targeting cancer cells.
27585649	heat-shock proteins	88	Apoptosis and Cell Death	Design, purification and assessment of GRP78 binding peptide-linked Subunit A of Subtilase cytotoxic for targeting cancer cells.
27585649	recombinant fusion proteins	208	Immune Checkpoint	Design, purification and assessment of GRP78 binding peptide-linked Subunit A of Subtilase cytotoxic for targeting cancer cells.
27565906	b7-h1 antigen	415	Immune Checkpoint	Expression of programmed death 1 (PD-1) and its ligand (PD-L1) in thymic epithelial tumors: Impact on treatment efficacy and alteration in expression after chemotherapy.
27565906	biomarkers	1374	Biomarkers	Expression of programmed death 1 (PD-1) and its ligand (PD-L1) in thymic epithelial tumors: Impact on treatment efficacy and alteration in expression after chemotherapy.
27565906	cd274 protein	230	Immune Checkpoint	Expression of programmed death 1 (PD-1) and its ligand (PD-L1) in thymic epithelial tumors: Impact on treatment efficacy and alteration in expression after chemotherapy.
27565906	pdcd1 protein	214	Immune Checkpoint	Expression of programmed death 1 (PD-1) and its ligand (PD-L1) in thymic epithelial tumors: Impact on treatment efficacy and alteration in expression after chemotherapy.
27565906	programmed cell death 1 receptor	386	Immune Checkpoint	Expression of programmed death 1 (PD-1) and its ligand (PD-L1) in thymic epithelial tumors: Impact on treatment efficacy and alteration in expression after chemotherapy.
27554835	antibodies	2296	Monoclonal Antibodies	Nivolumab-Induced Pericardial Tamponade: A Case Report and Discussion.
27554835	monoclonal	1979	Monoclonal Antibodies	Nivolumab-Induced Pericardial Tamponade: A Case Report and Discussion.
27554835	nivolumab	143	Immune Checkpoint	Nivolumab-Induced Pericardial Tamponade: A Case Report and Discussion.
27548349	proto-oncogene proteins c-bcl-2	673	Apoptosis and Cell Death	PTD4-apoptin induces Bcl-2-insensitive apoptosis in human cervical carcinoma in vitro and in vivo.
27548349	recombinant fusion proteins	208	Immune Checkpoint	PTD4-apoptin induces Bcl-2-insensitive apoptosis in human cervical carcinoma in vitro and in vivo.
27548349	caspase 3	555	Apoptosis and Cell Death	PTD4-apoptin induces Bcl-2-insensitive apoptosis in human cervical carcinoma in vitro and in vivo.
27539246	antibodies	2296	Monoclonal Antibodies	Emerging monoclonal antibodies for the treatment of renal cell carcinoma (RCC).
27539246	monoclonal	1979	Monoclonal Antibodies	Emerging monoclonal antibodies for the treatment of renal cell carcinoma (RCC).
27539246	humanized	930	Monoclonal Antibodies	Emerging monoclonal antibodies for the treatment of renal cell carcinoma (RCC).
27539246	ipilimumab	85	Immune Checkpoint	Emerging monoclonal antibodies for the treatment of renal cell carcinoma (RCC).
27539246	nivolumab	143	Immune Checkpoint	Emerging monoclonal antibodies for the treatment of renal cell carcinoma (RCC).
27539246	atezolizumab	53	Immune Checkpoint	Emerging monoclonal antibodies for the treatment of renal cell carcinoma (RCC).
27521108	programmed cell death 1 receptor	386	Immune Checkpoint	Checkmate: kidney injury associated with targeted cancer immunotherapy.
27503244	b7-h1 antigen	415	Immune Checkpoint	The role of antagonists of the PD-1:PD-L1/PD-L2 axis in head and neck cancer treatment.
27503244	cd274 protein	230	Immune Checkpoint	The role of antagonists of the PD-1:PD-L1/PD-L2 axis in head and neck cancer treatment.
27489285	antigens	592	Biomarkers	MAGE-C2-Specific TCRs Combined with Epigenetic Drug-Enhanced Antigenicity Yield Robust and Tumor-Selective T Cell Responses.
27489285	b7-h1 antigen	415	Immune Checkpoint	MAGE-C2-Specific TCRs Combined with Epigenetic Drug-Enhanced Antigenicity Yield Robust and Tumor-Selective T Cell Responses.
27489285	cd274 protein	230	Immune Checkpoint	MAGE-C2-Specific TCRs Combined with Epigenetic Drug-Enhanced Antigenicity Yield Robust and Tumor-Selective T Cell Responses.
27489285	neoplasm proteins	720	Biomarkers	MAGE-C2-Specific TCRs Combined with Epigenetic Drug-Enhanced Antigenicity Yield Robust and Tumor-Selective T Cell Responses.
27489285	receptors	1746	Growth Factor Receptors	MAGE-C2-Specific TCRs Combined with Epigenetic Drug-Enhanced Antigenicity Yield Robust and Tumor-Selective T Cell Responses.
27489285	azacitidine	71	Classical Chemotherapy Agents	MAGE-C2-Specific TCRs Combined with Epigenetic Drug-Enhanced Antigenicity Yield Robust and Tumor-Selective T Cell Responses.
27451022	b7-h1 antigen	415	Immune Checkpoint	Rapid and objective CT scan prognostic scoring identifies metastatic patients with long-term clinical benefit on anti-PD-1/-L1 therapy.
27413147	analgesics	491	Supportive	IL4-10 Fusion Protein Is a Novel Drug to Treat Persistent Inflammatory Pain.
27413147	recombinant fusion proteins	208	Immune Checkpoint	IL4-10 Fusion Protein Is a Novel Drug to Treat Persistent Inflammatory Pain.
27401894	antibodies	2296	Monoclonal Antibodies	Management of Adverse Events Following Treatment With Anti-Programmed Death-1 Agents.
27401894	monoclonal	1979	Monoclonal Antibodies	Management of Adverse Events Following Treatment With Anti-Programmed Death-1 Agents.
27401894	humanized	930	Monoclonal Antibodies	Management of Adverse Events Following Treatment With Anti-Programmed Death-1 Agents.
27401894	ctla-4 antigen	143	Immune Checkpoint	Management of Adverse Events Following Treatment With Anti-Programmed Death-1 Agents.
27401894	ipilimumab	85	Immune Checkpoint	Management of Adverse Events Following Treatment With Anti-Programmed Death-1 Agents.
27401894	programmed cell death 1 receptor	386	Immune Checkpoint	Management of Adverse Events Following Treatment With Anti-Programmed Death-1 Agents.
27401894	nivolumab	143	Immune Checkpoint	Management of Adverse Events Following Treatment With Anti-Programmed Death-1 Agents.
27401894	pembrolizumab	125	Immune Checkpoint	Management of Adverse Events Following Treatment With Anti-Programmed Death-1 Agents.
27380916	antibodies	2296	Monoclonal Antibodies	The current status of checkpoint inhibitors in metastatic bladder cancer.
27380916	monoclonal	1979	Monoclonal Antibodies	The current status of checkpoint inhibitors in metastatic bladder cancer.
27380916	humanized	930	Monoclonal Antibodies	The current status of checkpoint inhibitors in metastatic bladder cancer.
27380916	b7-h1 antigen	415	Immune Checkpoint	The current status of checkpoint inhibitors in metastatic bladder cancer.
27380916	cd274 protein	230	Immune Checkpoint	The current status of checkpoint inhibitors in metastatic bladder cancer.
27380916	ctla-4 antigen	143	Immune Checkpoint	The current status of checkpoint inhibitors in metastatic bladder cancer.
27380916	ipilimumab	85	Immune Checkpoint	The current status of checkpoint inhibitors in metastatic bladder cancer.
27380916	nivolumab	143	Immune Checkpoint	The current status of checkpoint inhibitors in metastatic bladder cancer.
27380916	pembrolizumab	125	Immune Checkpoint	The current status of checkpoint inhibitors in metastatic bladder cancer.
27371844	b7-h1 antigen	415	Immune Checkpoint	[Qiyusanlong decoction inhibits the level of PD-1/PD-L1 in mice bearing Lewis lung carcinoma].
27371844	drugs	1829	Classical Chemotherapy Agents	[Qiyusanlong decoction inhibits the level of PD-1/PD-L1 in mice bearing Lewis lung carcinoma].
27371844	chinese herbal	1638	Phytogenic Agents	[Qiyusanlong decoction inhibits the level of PD-1/PD-L1 in mice bearing Lewis lung carcinoma].
27371844	pdcd1 protein	214	Immune Checkpoint	[Qiyusanlong decoction inhibits the level of PD-1/PD-L1 in mice bearing Lewis lung carcinoma].
27371844	programmed cell death 1 receptor	386	Immune Checkpoint	[Qiyusanlong decoction inhibits the level of PD-1/PD-L1 in mice bearing Lewis lung carcinoma].
27371844	cisplatin	1483	Classical Chemotherapy Agents	[Qiyusanlong decoction inhibits the level of PD-1/PD-L1 in mice bearing Lewis lung carcinoma].
27363843	antibodies	2296	Monoclonal Antibodies	Phase I dose-finding study of monotherapy with atezolizumab, an engineered immunoglobulin monoclonal antibody targeting PD-L1, in Japanese patients with advanced solid tumors.
27363843	monoclonal	1979	Monoclonal Antibodies	Phase I dose-finding study of monotherapy with atezolizumab, an engineered immunoglobulin monoclonal antibody targeting PD-L1, in Japanese patients with advanced solid tumors.
27363843	humanized	930	Monoclonal Antibodies	Phase I dose-finding study of monotherapy with atezolizumab, an engineered immunoglobulin monoclonal antibody targeting PD-L1, in Japanese patients with advanced solid tumors.
27363843	b7-h1 antigen	415	Immune Checkpoint	Phase I dose-finding study of monotherapy with atezolizumab, an engineered immunoglobulin monoclonal antibody targeting PD-L1, in Japanese patients with advanced solid tumors.
27363843	cd274 protein	230	Immune Checkpoint	Phase I dose-finding study of monotherapy with atezolizumab, an engineered immunoglobulin monoclonal antibody targeting PD-L1, in Japanese patients with advanced solid tumors.
27363843	atezolizumab	53	Immune Checkpoint	Phase I dose-finding study of monotherapy with atezolizumab, an engineered immunoglobulin monoclonal antibody targeting PD-L1, in Japanese patients with advanced solid tumors.
27362789	birc5 protein	114	Apoptosis and Cell Death	Design and screening of a chimeric survivin-specific nanobody and its anticancer activities in vitro.
27362789	inhibitor of apoptosis proteins	141	Apoptosis and Cell Death	Design and screening of a chimeric survivin-specific nanobody and its anticancer activities in vitro.
27362789	recombinant fusion proteins	208	Immune Checkpoint	Design and screening of a chimeric survivin-specific nanobody and its anticancer activities in vitro.
27362789	survivin	134	Apoptosis and Cell Death	Design and screening of a chimeric survivin-specific nanobody and its anticancer activities in vitro.
27332557	antibodies	2296	Monoclonal Antibodies	Therapeutic Strategies in Diseases of the Digestive Tract - 2015 and Beyond Targeted Therapies in Colon Cancer Today and Tomorrow.
27332557	monoclonal	1979	Monoclonal Antibodies	Therapeutic Strategies in Diseases of the Digestive Tract - 2015 and Beyond Targeted Therapies in Colon Cancer Today and Tomorrow.
27332557	humanized	930	Monoclonal Antibodies	Therapeutic Strategies in Diseases of the Digestive Tract - 2015 and Beyond Targeted Therapies in Colon Cancer Today and Tomorrow.
27332557	pembrolizumab	125	Immune Checkpoint	Therapeutic Strategies in Diseases of the Digestive Tract - 2015 and Beyond Targeted Therapies in Colon Cancer Today and Tomorrow.
27332557	phosphatidylinositol 3-kinases	276	Targeted Therapies	Therapeutic Strategies in Diseases of the Digestive Tract - 2015 and Beyond Targeted Therapies in Colon Cancer Today and Tomorrow.
27332557	erbb receptors	951	Growth Factor Receptors	Therapeutic Strategies in Diseases of the Digestive Tract - 2015 and Beyond Targeted Therapies in Colon Cancer Today and Tomorrow.
27332557	cetuximab	245	Monoclonal Antibodies	Therapeutic Strategies in Diseases of the Digestive Tract - 2015 and Beyond Targeted Therapies in Colon Cancer Today and Tomorrow.
27306805	b7-h1 antigen	415	Immune Checkpoint	[Genetic Mutation Accumulation and Clinical Outcome of Immune Checkpoint Blockade Therapy].
27306805	cd274 protein	230	Immune Checkpoint	[Genetic Mutation Accumulation and Clinical Outcome of Immune Checkpoint Blockade Therapy].
27306805	pdcd1 protein	214	Immune Checkpoint	[Genetic Mutation Accumulation and Clinical Outcome of Immune Checkpoint Blockade Therapy].
27306805	programmed cell death 1 receptor	386	Immune Checkpoint	[Genetic Mutation Accumulation and Clinical Outcome of Immune Checkpoint Blockade Therapy].
27306803	ctla-4 antigen	143	Immune Checkpoint	[Immune Checkpoint Therapy for Non-Small-Cell Lung Cancer].
27306803	neoplasm proteins	720	Biomarkers	[Immune Checkpoint Therapy for Non-Small-Cell Lung Cancer].
27252413	antibodies	2296	Monoclonal Antibodies	Nivolumab and Pembrolizumab for Non-Small Cell Lung Cancer.
27252413	monoclonal	1979	Monoclonal Antibodies	Nivolumab and Pembrolizumab for Non-Small Cell Lung Cancer.
27252413	humanized	930	Monoclonal Antibodies	Nivolumab and Pembrolizumab for Non-Small Cell Lung Cancer.
27252413	pdcd1 protein	214	Immune Checkpoint	Nivolumab and Pembrolizumab for Non-Small Cell Lung Cancer.
27252413	programmed cell death 1 receptor	386	Immune Checkpoint	Nivolumab and Pembrolizumab for Non-Small Cell Lung Cancer.
27252413	nivolumab	143	Immune Checkpoint	Nivolumab and Pembrolizumab for Non-Small Cell Lung Cancer.
27252413	pembrolizumab	125	Immune Checkpoint	Nivolumab and Pembrolizumab for Non-Small Cell Lung Cancer.
27229745	antibodies	2296	Monoclonal Antibodies	Cancer Treatment with Anti-PD-1/PD-L1 Agents: Is PD-L1 Expression a Biomarker for Patient Selection?
27229745	monoclonal	1979	Monoclonal Antibodies	Cancer Treatment with Anti-PD-1/PD-L1 Agents: Is PD-L1 Expression a Biomarker for Patient Selection?
27229745	b7-h1 antigen	415	Immune Checkpoint	Cancer Treatment with Anti-PD-1/PD-L1 Agents: Is PD-L1 Expression a Biomarker for Patient Selection?
27229745	biomarkers	1374	Biomarkers	Cancer Treatment with Anti-PD-1/PD-L1 Agents: Is PD-L1 Expression a Biomarker for Patient Selection?
27229745	cd274 protein	230	Immune Checkpoint	Cancer Treatment with Anti-PD-1/PD-L1 Agents: Is PD-L1 Expression a Biomarker for Patient Selection?
27229745	pdcd1 protein	214	Immune Checkpoint	Cancer Treatment with Anti-PD-1/PD-L1 Agents: Is PD-L1 Expression a Biomarker for Patient Selection?
27229745	programmed cell death 1 receptor	386	Immune Checkpoint	Cancer Treatment with Anti-PD-1/PD-L1 Agents: Is PD-L1 Expression a Biomarker for Patient Selection?
27197541	antibodies	2296	Monoclonal Antibodies	PD-1 and PD-L1 inhibitors in melanoma treatment: past success, present application and future challenges.
27197541	monoclonal	1979	Monoclonal Antibodies	PD-1 and PD-L1 inhibitors in melanoma treatment: past success, present application and future challenges.
27197541	humanized	930	Monoclonal Antibodies	PD-1 and PD-L1 inhibitors in melanoma treatment: past success, present application and future challenges.
27197541	b7-h1 antigen	415	Immune Checkpoint	PD-1 and PD-L1 inhibitors in melanoma treatment: past success, present application and future challenges.
27197541	biomarkers	1374	Biomarkers	PD-1 and PD-L1 inhibitors in melanoma treatment: past success, present application and future challenges.
27197541	pdcd1 protein	214	Immune Checkpoint	PD-1 and PD-L1 inhibitors in melanoma treatment: past success, present application and future challenges.
27197541	programmed cell death 1 receptor	386	Immune Checkpoint	PD-1 and PD-L1 inhibitors in melanoma treatment: past success, present application and future challenges.
27197541	nivolumab	143	Immune Checkpoint	PD-1 and PD-L1 inhibitors in melanoma treatment: past success, present application and future challenges.
27197541	pembrolizumab	125	Immune Checkpoint	PD-1 and PD-L1 inhibitors in melanoma treatment: past success, present application and future challenges.
27163210	immunosuppressive agents	243	Supportive	Anti-tumor and immunomodulatory activities of an exopolysaccharide from Rhizopus nigricans on CT26 tumor-bearing mice.
27163210	interleukin-2	113	Immune Checkpoint	Anti-tumor and immunomodulatory activities of an exopolysaccharide from Rhizopus nigricans on CT26 tumor-bearing mice.
27163210	tumor necrosis factor-alpha	441	Apoptosis and Cell Death	Anti-tumor and immunomodulatory activities of an exopolysaccharide from Rhizopus nigricans on CT26 tumor-bearing mice.
27163210	fluorouracil	984	Classical Chemotherapy Agents	Anti-tumor and immunomodulatory activities of an exopolysaccharide from Rhizopus nigricans on CT26 tumor-bearing mice.
27157227	antibodies	2296	Monoclonal Antibodies	Nivolumab-Induced Sarcoid-Like Granulomatous Reaction in a Patient With Advanced Melanoma.
27157227	monoclonal	1979	Monoclonal Antibodies	Nivolumab-Induced Sarcoid-Like Granulomatous Reaction in a Patient With Advanced Melanoma.
27157227	nivolumab	143	Immune Checkpoint	Nivolumab-Induced Sarcoid-Like Granulomatous Reaction in a Patient With Advanced Melanoma.
27135835	antibodies	2296	Monoclonal Antibodies	Nivolumab, anti-programmed death-1 (PD-1) monoclonal antibody immunotherapy: Role in advanced cancers.
27135835	monoclonal	1979	Monoclonal Antibodies	Nivolumab, anti-programmed death-1 (PD-1) monoclonal antibody immunotherapy: Role in advanced cancers.
27135835	pdcd1 protein	214	Immune Checkpoint	Nivolumab, anti-programmed death-1 (PD-1) monoclonal antibody immunotherapy: Role in advanced cancers.
27135835	programmed cell death 1 receptor	386	Immune Checkpoint	Nivolumab, anti-programmed death-1 (PD-1) monoclonal antibody immunotherapy: Role in advanced cancers.
27135835	nivolumab	143	Immune Checkpoint	Nivolumab, anti-programmed death-1 (PD-1) monoclonal antibody immunotherapy: Role in advanced cancers.
27117833	b7-h1 antigen	415	Immune Checkpoint	PD-L1 Expression in Lung Cancer.
27117833	biomarkers	1374	Biomarkers	PD-L1 Expression in Lung Cancer.
27117833	cd274 protein	230	Immune Checkpoint	PD-L1 Expression in Lung Cancer.
27113507	antibodies	2296	Monoclonal Antibodies	Association of Acute Interstitial Nephritis With Programmed Cell Death 1 Inhibitor Therapy in Lung Cancer Patients.
27113507	monoclonal	1979	Monoclonal Antibodies	Association of Acute Interstitial Nephritis With Programmed Cell Death 1 Inhibitor Therapy in Lung Cancer Patients.
27113507	humanized	930	Monoclonal Antibodies	Association of Acute Interstitial Nephritis With Programmed Cell Death 1 Inhibitor Therapy in Lung Cancer Patients.
27113507	apoptosis regulatory proteins	298	Apoptosis and Cell Death	Association of Acute Interstitial Nephritis With Programmed Cell Death 1 Inhibitor Therapy in Lung Cancer Patients.
27113507	nivolumab	143	Immune Checkpoint	Association of Acute Interstitial Nephritis With Programmed Cell Death 1 Inhibitor Therapy in Lung Cancer Patients.
27113507	pembrolizumab	125	Immune Checkpoint	Association of Acute Interstitial Nephritis With Programmed Cell Death 1 Inhibitor Therapy in Lung Cancer Patients.
27111278	b7-h1 antigen	415	Immune Checkpoint	Programmed death ligand-1 expression is associated with poor disease free survival in salivary gland carcinomas.
27111278	biomarkers	1374	Biomarkers	Programmed death ligand-1 expression is associated with poor disease free survival in salivary gland carcinomas.
27111278	cd274 protein	230	Immune Checkpoint	Programmed death ligand-1 expression is associated with poor disease free survival in salivary gland carcinomas.
27107327	b7-h1 antigen	415	Immune Checkpoint	High co-expression of PD-L1 and HIF-1α correlates with tumour necrosis in pulmonary pleomorphic carcinoma.
27107327	cd274 protein	230	Immune Checkpoint	High co-expression of PD-L1 and HIF-1α correlates with tumour necrosis in pulmonary pleomorphic carcinoma.
27107327	hypoxia-inducible factor 1	148	Apoptosis and Cell Death	High co-expression of PD-L1 and HIF-1α correlates with tumour necrosis in pulmonary pleomorphic carcinoma.
27107327	neoplasm proteins	720	Biomarkers	High co-expression of PD-L1 and HIF-1α correlates with tumour necrosis in pulmonary pleomorphic carcinoma.
27083053	proto-oncogene proteins c-bcl-2	673	Apoptosis and Cell Death	Necrosis-inducing peptide has the beneficial effect on killing tumor cells through neuropilin (NRP-1) targeting.
27083053	recombinant fusion proteins	208	Immune Checkpoint	Necrosis-inducing peptide has the beneficial effect on killing tumor cells through neuropilin (NRP-1) targeting.
27079802	b7-h1 antigen	415	Immune Checkpoint	Mechanism-driven biomarkers to guide immune checkpoint blockade in cancer therapy.
27079802	biomarkers	1374	Biomarkers	Mechanism-driven biomarkers to guide immune checkpoint blockade in cancer therapy.
27079802	cd274 protein	230	Immune Checkpoint	Mechanism-driven biomarkers to guide immune checkpoint blockade in cancer therapy.
27079802	ctla-4 antigen	143	Immune Checkpoint	Mechanism-driven biomarkers to guide immune checkpoint blockade in cancer therapy.
27079802	ctla4 protein	78	Immune Checkpoint	Mechanism-driven biomarkers to guide immune checkpoint blockade in cancer therapy.
27070269	antibodies	2296	Monoclonal Antibodies	Programming the immune checkpoint to treat hematologic malignancies.
27070269	monoclonal	1979	Monoclonal Antibodies	Programming the immune checkpoint to treat hematologic malignancies.
27070269	b7-h1 antigen	415	Immune Checkpoint	Programming the immune checkpoint to treat hematologic malignancies.
27070269	cd274 protein	230	Immune Checkpoint	Programming the immune checkpoint to treat hematologic malignancies.
27070269	ctla-4 antigen	143	Immune Checkpoint	Programming the immune checkpoint to treat hematologic malignancies.
27070269	ctla4 protein	78	Immune Checkpoint	Programming the immune checkpoint to treat hematologic malignancies.
27058705	antibodies	2296	Monoclonal Antibodies	Effectiveness, toxicity, and economic evaluation of ipilimumab for the treatment of patients with metastatic melanoma in the Spanish outpatient setting.
27058705	monoclonal	1979	Monoclonal Antibodies	Effectiveness, toxicity, and economic evaluation of ipilimumab for the treatment of patients with metastatic melanoma in the Spanish outpatient setting.
27058705	ipilimumab	85	Immune Checkpoint	Effectiveness, toxicity, and economic evaluation of ipilimumab for the treatment of patients with metastatic melanoma in the Spanish outpatient setting.
27054314	antibodies	2296	Monoclonal Antibodies	Immune checkpoint inhibitors: a patent review (2010-2015).
27054314	b7-h1 antigen	415	Immune Checkpoint	Immune checkpoint inhibitors: a patent review (2010-2015).
27054314	cd274 protein	230	Immune Checkpoint	Immune checkpoint inhibitors: a patent review (2010-2015).
27054314	pdcd1 protein	214	Immune Checkpoint	Immune checkpoint inhibitors: a patent review (2010-2015).
27054314	programmed cell death 1 receptor	386	Immune Checkpoint	Immune checkpoint inhibitors: a patent review (2010-2015).
27000274	antibodies	2296	Monoclonal Antibodies	Phase 1 study of pembrolizumab (MK-3475; anti-PD-1 monoclonal antibody) in Japanese patients with advanced solid tumors.
27000274	monoclonal	1979	Monoclonal Antibodies	Phase 1 study of pembrolizumab (MK-3475; anti-PD-1 monoclonal antibody) in Japanese patients with advanced solid tumors.
27000274	humanized	930	Monoclonal Antibodies	Phase 1 study of pembrolizumab (MK-3475; anti-PD-1 monoclonal antibody) in Japanese patients with advanced solid tumors.
27000274	pembrolizumab	125	Immune Checkpoint	Phase 1 study of pembrolizumab (MK-3475; anti-PD-1 monoclonal antibody) in Japanese patients with advanced solid tumors.
26959846	recombinant fusion proteins	208	Immune Checkpoint	Polymer-coated pH-responsive high-density lipoproteins.
26959846	doxorubicin	1787	Classical Chemotherapy Agents	Polymer-coated pH-responsive high-density lipoproteins.
26959846	curcumin	350	Phytogenic Agents	Polymer-coated pH-responsive high-density lipoproteins.
26927720	antibodies	2296	Monoclonal Antibodies	Non-Small Cell Lung Cancer, PD-L1, and the Pathologist.
26927720	monoclonal	1979	Monoclonal Antibodies	Non-Small Cell Lung Cancer, PD-L1, and the Pathologist.
26927720	antigens	592	Biomarkers	Non-Small Cell Lung Cancer, PD-L1, and the Pathologist.
26927720	b7-h1 antigen	415	Immune Checkpoint	Non-Small Cell Lung Cancer, PD-L1, and the Pathologist.
26927720	biomarkers	1374	Biomarkers	Non-Small Cell Lung Cancer, PD-L1, and the Pathologist.
26927720	cd274 protein	230	Immune Checkpoint	Non-Small Cell Lung Cancer, PD-L1, and the Pathologist.
26927720	drugs	1829	Classical Chemotherapy Agents	Non-Small Cell Lung Cancer, PD-L1, and the Pathologist.
26927720	pdcd1 protein	214	Immune Checkpoint	Non-Small Cell Lung Cancer, PD-L1, and the Pathologist.
26927720	programmed cell death 1 receptor	386	Immune Checkpoint	Non-Small Cell Lung Cancer, PD-L1, and the Pathologist.
26922661	antibodies	2296	Monoclonal Antibodies	Diagnosis, monitoring and management of immune-related adverse drug reactions of anti-PD-1 antibody therapy.
26922661	monoclonal	1979	Monoclonal Antibodies	Diagnosis, monitoring and management of immune-related adverse drug reactions of anti-PD-1 antibody therapy.
26922661	humanized	930	Monoclonal Antibodies	Diagnosis, monitoring and management of immune-related adverse drug reactions of anti-PD-1 antibody therapy.
26922661	b7-h1 antigen	415	Immune Checkpoint	Diagnosis, monitoring and management of immune-related adverse drug reactions of anti-PD-1 antibody therapy.
26922661	immunosuppressive agents	243	Supportive	Diagnosis, monitoring and management of immune-related adverse drug reactions of anti-PD-1 antibody therapy.
26922661	programmed cell death 1 receptor	386	Immune Checkpoint	Diagnosis, monitoring and management of immune-related adverse drug reactions of anti-PD-1 antibody therapy.
26922661	nivolumab	143	Immune Checkpoint	Diagnosis, monitoring and management of immune-related adverse drug reactions of anti-PD-1 antibody therapy.
26922661	pembrolizumab	125	Immune Checkpoint	Diagnosis, monitoring and management of immune-related adverse drug reactions of anti-PD-1 antibody therapy.
26909973	recombinant fusion proteins	208	Immune Checkpoint	Molecular properties of the N-terminal extension of the fission yeast kinesin-5, Cut7.
26882261	non-steroidal	2525	Inflammation - COX - NSAIDs	Inflammatory networks underlying colorectal cancer.
26882261	programmed cell death 1 receptor	386	Immune Checkpoint	Inflammatory networks underlying colorectal cancer.
26882261	receptors	1746	Growth Factor Receptors	Inflammatory networks underlying colorectal cancer.
26882261	tumor necrosis factor-alpha	441	Apoptosis and Cell Death	Inflammatory networks underlying colorectal cancer.
26864110	antibodies	2296	Monoclonal Antibodies	Immunogenicity of therapeutic recombinant immunotoxins.
26864110	monoclonal	1979	Monoclonal Antibodies	Immunogenicity of therapeutic recombinant immunotoxins.
26864110	humanized	930	Monoclonal Antibodies	Immunogenicity of therapeutic recombinant immunotoxins.
26864110	antigens	592	Biomarkers	Immunogenicity of therapeutic recombinant immunotoxins.
26864110	immunosuppressive agents	243	Supportive	Immunogenicity of therapeutic recombinant immunotoxins.
26864110	immunotoxins	95	Monoclonal Antibodies	Immunogenicity of therapeutic recombinant immunotoxins.
26864110	recombinant fusion proteins	208	Immune Checkpoint	Immunogenicity of therapeutic recombinant immunotoxins.
26859684	b7-h1 antigen	415	Immune Checkpoint	Activation of the PD-1/PD-L1 immune checkpoint confers tumor cell chemoresistance associated with increased metastasis.
26859684	cd274 protein	230	Immune Checkpoint	Activation of the PD-1/PD-L1 immune checkpoint confers tumor cell chemoresistance associated with increased metastasis.
26859684	pdcd1 protein	214	Immune Checkpoint	Activation of the PD-1/PD-L1 immune checkpoint confers tumor cell chemoresistance associated with increased metastasis.
26859684	programmed cell death 1 receptor	386	Immune Checkpoint	Activation of the PD-1/PD-L1 immune checkpoint confers tumor cell chemoresistance associated with increased metastasis.
26859684	taxoids	465	Classical Chemotherapy Agents	Activation of the PD-1/PD-L1 immune checkpoint confers tumor cell chemoresistance associated with increased metastasis.
26859684	docetaxel	468	Classical Chemotherapy Agents	Activation of the PD-1/PD-L1 immune checkpoint confers tumor cell chemoresistance associated with increased metastasis.
26859684	doxorubicin	1787	Classical Chemotherapy Agents	Activation of the PD-1/PD-L1 immune checkpoint confers tumor cell chemoresistance associated with increased metastasis.
26826117	recombinant fusion proteins	208	Immune Checkpoint	A Novel Recombinant Anti-CD22 Immunokinase Delivers Proapoptotic Activity of Death-Associated Protein Kinase (DAPK) and Mediates Cytotoxicity in Neoplastic B Cells.
26819277	antibodies	2296	Monoclonal Antibodies	Current status of immunotherapy.
26819277	monoclonal	1979	Monoclonal Antibodies	Current status of immunotherapy.
26819277	humanized	930	Monoclonal Antibodies	Current status of immunotherapy.
26819277	immunosuppressive agents	243	Supportive	Current status of immunotherapy.
26819277	ipilimumab	85	Immune Checkpoint	Current status of immunotherapy.
26819277	receptors	1746	Growth Factor Receptors	Current status of immunotherapy.
26819277	nivolumab	143	Immune Checkpoint	Current status of immunotherapy.
26819277	pembrolizumab	125	Immune Checkpoint	Current status of immunotherapy.
26765102	antibodies	2296	Monoclonal Antibodies	Immune-related adverse events with immune checkpoint blockade: a comprehensive review.
26765102	b7-h1 antigen	415	Immune Checkpoint	Immune-related adverse events with immune checkpoint blockade: a comprehensive review.
26765102	cd274 protein	230	Immune Checkpoint	Immune-related adverse events with immune checkpoint blockade: a comprehensive review.
26765102	ctla-4 antigen	143	Immune Checkpoint	Immune-related adverse events with immune checkpoint blockade: a comprehensive review.
26765102	ctla4 protein	78	Immune Checkpoint	Immune-related adverse events with immune checkpoint blockade: a comprehensive review.
26762844	b7-h1 antigen	415	Immune Checkpoint	Immunohistochemical analysis of lichenoid reactions in patients treated with anti-PD-L1 and anti-PD-1 therapy.
26762844	cd274 protein	230	Immune Checkpoint	Immunohistochemical analysis of lichenoid reactions in patients treated with anti-PD-L1 and anti-PD-1 therapy.
26762844	pdcd1 protein	214	Immune Checkpoint	Immunohistochemical analysis of lichenoid reactions in patients treated with anti-PD-L1 and anti-PD-1 therapy.
26762844	programmed cell death 1 receptor	386	Immune Checkpoint	Immunohistochemical analysis of lichenoid reactions in patients treated with anti-PD-L1 and anti-PD-1 therapy.
26756647	b7-h1 antigen	415	Immune Checkpoint	Programmed Death Ligand-1 Immunohistochemistry: Friend or Foe?
26756647	biomarkers	1374	Biomarkers	Programmed Death Ligand-1 Immunohistochemistry: Friend or Foe?
26756647	cd274 protein	230	Immune Checkpoint	Programmed Death Ligand-1 Immunohistochemistry: Friend or Foe?
30695596	recombinant fusion proteins	208	Immune Checkpoint	[Cancer gene therapy with plasmid expressing anti-HER2/neu-toxin].
30695596	erbb2 protein	349	Growth Factor Receptors	[Cancer gene therapy with plasmid expressing anti-HER2/neu-toxin].
30695596	receptor	959	Growth Factor Receptors	[Cancer gene therapy with plasmid expressing anti-HER2/neu-toxin].
30695596	erbb-2	662	Growth Factor Receptors	[Cancer gene therapy with plasmid expressing anti-HER2/neu-toxin].
26703804	ctla-4 antigen	143	Immune Checkpoint	Personalized Therapy of Small Cell Lung Cancer.
26703804	neoplasm proteins	720	Biomarkers	Personalized Therapy of Small Cell Lung Cancer.
26703804	pdcd1 protein	214	Immune Checkpoint	Personalized Therapy of Small Cell Lung Cancer.
26703804	programmed cell death 1 receptor	386	Immune Checkpoint	Personalized Therapy of Small Cell Lung Cancer.
26678880	antibodies	2296	Monoclonal Antibodies	Importance of immunopharmacogenomics in cancer treatment: Patient selection and monitoring for immune checkpoint antibodies.
26678880	monoclonal	1979	Monoclonal Antibodies	Importance of immunopharmacogenomics in cancer treatment: Patient selection and monitoring for immune checkpoint antibodies.
26678880	humanized	930	Monoclonal Antibodies	Importance of immunopharmacogenomics in cancer treatment: Patient selection and monitoring for immune checkpoint antibodies.
26678880	ipilimumab	85	Immune Checkpoint	Importance of immunopharmacogenomics in cancer treatment: Patient selection and monitoring for immune checkpoint antibodies.
26678880	nivolumab	143	Immune Checkpoint	Importance of immunopharmacogenomics in cancer treatment: Patient selection and monitoring for immune checkpoint antibodies.
26678880	pembrolizumab	125	Immune Checkpoint	Importance of immunopharmacogenomics in cancer treatment: Patient selection and monitoring for immune checkpoint antibodies.
26457548	aminoglycosides	60	Supportive	Construction of a genetically engineered chimeric apoprotein consisting of sequences derived from lidamycin and neocarzinostatin.
26457548	recombinant fusion proteins	208	Immune Checkpoint	Construction of a genetically engineered chimeric apoprotein consisting of sequences derived from lidamycin and neocarzinostatin.
29517083	antibodies	2296	Monoclonal Antibodies	Durvalumab for the treatment of urothelial carcinoma.
29517083	monoclonal	1979	Monoclonal Antibodies	Durvalumab for the treatment of urothelial carcinoma.
29517083	b7-h1 antigen	415	Immune Checkpoint	Durvalumab for the treatment of urothelial carcinoma.
29345283	b7-h1 antigen	415	Immune Checkpoint	Regulation of programmed-death ligand in the human head and neck squamous cell carcinoma microenvironment is mediated through matrix metalloproteinase-mediated proteolytic cleavage.
29345283	cd274 protein	230	Immune Checkpoint	Regulation of programmed-death ligand in the human head and neck squamous cell carcinoma microenvironment is mediated through matrix metalloproteinase-mediated proteolytic cleavage.
29345283	matrix metalloproteinase inhibitors	65	Targeted Therapies	Regulation of programmed-death ligand in the human head and neck squamous cell carcinoma microenvironment is mediated through matrix metalloproteinase-mediated proteolytic cleavage.
29345283	paclitaxel	1140	Classical Chemotherapy Agents	Regulation of programmed-death ligand in the human head and neck squamous cell carcinoma microenvironment is mediated through matrix metalloproteinase-mediated proteolytic cleavage.
29271259	ctla-4 antigen	143	Immune Checkpoint	Ipilimumab for the treatment of metastatic prostate cancer.
29271259	ctla4 protein	78	Immune Checkpoint	Ipilimumab for the treatment of metastatic prostate cancer.
29271259	cancer vaccines	166	Immunotherapies (non-checkpoint)	Ipilimumab for the treatment of metastatic prostate cancer.
29271259	ipilimumab	85	Immune Checkpoint	Ipilimumab for the treatment of metastatic prostate cancer.
29247829	pdcd1 protein	214	Immune Checkpoint	PD-1 Modulates Radiation-Induced Cardiac Toxicity through Cytotoxic T Lymphocytes.
29247829	programmed cell death 1 receptor	386	Immune Checkpoint	PD-1 Modulates Radiation-Induced Cardiac Toxicity through Cytotoxic T Lymphocytes.
29239194	antibodies	2296	Monoclonal Antibodies	[Immunotherapy of Renal Cell Carcinoma].
29239194	monoclonal	1979	Monoclonal Antibodies	[Immunotherapy of Renal Cell Carcinoma].
29239194	b7-h1 antigen	415	Immune Checkpoint	[Immunotherapy of Renal Cell Carcinoma].
29239194	cd274 protein	230	Immune Checkpoint	[Immunotherapy of Renal Cell Carcinoma].
29239194	ctla-4 antigen	143	Immune Checkpoint	[Immunotherapy of Renal Cell Carcinoma].
29239194	ctla4 protein	78	Immune Checkpoint	[Immunotherapy of Renal Cell Carcinoma].
29239194	cancer vaccines	166	Immunotherapies (non-checkpoint)	[Immunotherapy of Renal Cell Carcinoma].
29239194	cytokines	527	Immunotherapies (non-checkpoint)	[Immunotherapy of Renal Cell Carcinoma].
29239194	pdcd1 protein	214	Immune Checkpoint	[Immunotherapy of Renal Cell Carcinoma].
29239194	programmed cell death 1 receptor	386	Immune Checkpoint	[Immunotherapy of Renal Cell Carcinoma].
29239193	b7-h1 antigen	415	Immune Checkpoint	[Checkpoint Inhibitors in the Treatment of Upper Gastrointestinal Tract Tumors].
29239193	cd274 protein	230	Immune Checkpoint	[Checkpoint Inhibitors in the Treatment of Upper Gastrointestinal Tract Tumors].
29239193	ctla-4 antigen	143	Immune Checkpoint	[Checkpoint Inhibitors in the Treatment of Upper Gastrointestinal Tract Tumors].
29239193	ctla4 protein	78	Immune Checkpoint	[Checkpoint Inhibitors in the Treatment of Upper Gastrointestinal Tract Tumors].
29239193	pdcd1 protein	214	Immune Checkpoint	[Checkpoint Inhibitors in the Treatment of Upper Gastrointestinal Tract Tumors].
29239193	programmed cell death 1 receptor	386	Immune Checkpoint	[Checkpoint Inhibitors in the Treatment of Upper Gastrointestinal Tract Tumors].
29239189	antibodies	2296	Monoclonal Antibodies	[Immunotherapy in the Treatment of Lung Cancer].
29239189	monoclonal	1979	Monoclonal Antibodies	[Immunotherapy in the Treatment of Lung Cancer].
29239189	b7-h1 antigen	415	Immune Checkpoint	[Immunotherapy in the Treatment of Lung Cancer].
29239189	cd274 protein	230	Immune Checkpoint	[Immunotherapy in the Treatment of Lung Cancer].
29239189	ctla-4 antigen	143	Immune Checkpoint	[Immunotherapy in the Treatment of Lung Cancer].
29239189	ctla4 protein	78	Immune Checkpoint	[Immunotherapy in the Treatment of Lung Cancer].
29239189	pdcd1 protein	214	Immune Checkpoint	[Immunotherapy in the Treatment of Lung Cancer].
29239189	programmed cell death 1 receptor	386	Immune Checkpoint	[Immunotherapy in the Treatment of Lung Cancer].
29187455	b7-h1 antigen	415	Immune Checkpoint	Comparison of PD-L1 mRNA Expression Measured with the CheckPoint Typer® Assay with PD-L1 Protein Expression Assessed with Immunohistochemistry in Non-small Cell Lung Cancer.
29187455	cd274 protein	230	Immune Checkpoint	Comparison of PD-L1 mRNA Expression Measured with the CheckPoint Typer® Assay with PD-L1 Protein Expression Assessed with Immunohistochemistry in Non-small Cell Lung Cancer.
29187455	rna	1627	Biomarkers	Comparison of PD-L1 mRNA Expression Measured with the CheckPoint Typer® Assay with PD-L1 Protein Expression Assessed with Immunohistochemistry in Non-small Cell Lung Cancer.
29187455	messenger	721	Biomarkers	Comparison of PD-L1 mRNA Expression Measured with the CheckPoint Typer® Assay with PD-L1 Protein Expression Assessed with Immunohistochemistry in Non-small Cell Lung Cancer.
29170511	antibodies	2296	Monoclonal Antibodies	T cell-targeting nanoparticles focus delivery of immunotherapy to improve antitumor immunity.
29170511	monoclonal	1979	Monoclonal Antibodies	T cell-targeting nanoparticles focus delivery of immunotherapy to improve antitumor immunity.
29170511	humanized	930	Monoclonal Antibodies	T cell-targeting nanoparticles focus delivery of immunotherapy to improve antitumor immunity.
29170511	imidazoles	293	Supportive	T cell-targeting nanoparticles focus delivery of immunotherapy to improve antitumor immunity.
29170511	pdcd1 protein	214	Immune Checkpoint	T cell-targeting nanoparticles focus delivery of immunotherapy to improve antitumor immunity.
29170511	programmed cell death 1 receptor	386	Immune Checkpoint	T cell-targeting nanoparticles focus delivery of immunotherapy to improve antitumor immunity.
29170511	transforming growth factor beta	140	Growth Factor Receptors	T cell-targeting nanoparticles focus delivery of immunotherapy to improve antitumor immunity.
29170511	pembrolizumab	125	Immune Checkpoint	T cell-targeting nanoparticles focus delivery of immunotherapy to improve antitumor immunity.
29156447	antibodies	2296	Monoclonal Antibodies	PD-1 blockade in advanced NSCLC: A focus on pembrolizumab.
29156447	monoclonal	1979	Monoclonal Antibodies	PD-1 blockade in advanced NSCLC: A focus on pembrolizumab.
29156447	humanized	930	Monoclonal Antibodies	PD-1 blockade in advanced NSCLC: A focus on pembrolizumab.
29156447	pdcd1 protein	214	Immune Checkpoint	PD-1 blockade in advanced NSCLC: A focus on pembrolizumab.
29156447	programmed cell death 1 receptor	386	Immune Checkpoint	PD-1 blockade in advanced NSCLC: A focus on pembrolizumab.
29156447	pembrolizumab	125	Immune Checkpoint	PD-1 blockade in advanced NSCLC: A focus on pembrolizumab.
29126881	b7-h1 antigen	415	Immune Checkpoint	Triple negative breast cancer: Key role of Tumor-Associated Macrophages in regulating the activity of anti-PD-1/PD-L1 agents.
29126881	cd274 protein	230	Immune Checkpoint	Triple negative breast cancer: Key role of Tumor-Associated Macrophages in regulating the activity of anti-PD-1/PD-L1 agents.
29126881	programmed cell death 1 receptor	386	Immune Checkpoint	Triple negative breast cancer: Key role of Tumor-Associated Macrophages in regulating the activity of anti-PD-1/PD-L1 agents.
29089667	cytokines	527	Immunotherapies (non-checkpoint)	Inflammatory and Anti-Inflammatory Equilibrium, Proliferative and Antiproliferative Balance: The Role of Cytokines in Multiple Myeloma.
29089667	interleukin-2	113	Immune Checkpoint	Inflammatory and Anti-Inflammatory Equilibrium, Proliferative and Antiproliferative Balance: The Role of Cytokines in Multiple Myeloma.
29079639	angiogenesis inhibitors	1285	Targeted Therapies	Immune checkpoint inhibitors in renal cell carcinoma.
29079639	antibodies	2296	Monoclonal Antibodies	Immune checkpoint inhibitors in renal cell carcinoma.
29079639	monoclonal	1979	Monoclonal Antibodies	Immune checkpoint inhibitors in renal cell carcinoma.
29079639	b7-h1 antigen	415	Immune Checkpoint	Immune checkpoint inhibitors in renal cell carcinoma.
29079639	cd274 protein	230	Immune Checkpoint	Immune checkpoint inhibitors in renal cell carcinoma.
29079639	ctla-4 antigen	143	Immune Checkpoint	Immune checkpoint inhibitors in renal cell carcinoma.
29079639	ctla4 protein	78	Immune Checkpoint	Immune checkpoint inhibitors in renal cell carcinoma.
29079639	cytokines	527	Immunotherapies (non-checkpoint)	Immune checkpoint inhibitors in renal cell carcinoma.
29079639	pdcd1 protein	214	Immune Checkpoint	Immune checkpoint inhibitors in renal cell carcinoma.
29079639	programmed cell death 1 receptor	386	Immune Checkpoint	Immune checkpoint inhibitors in renal cell carcinoma.
29079639	nivolumab	143	Immune Checkpoint	Immune checkpoint inhibitors in renal cell carcinoma.
29061217	antibodies	2296	Monoclonal Antibodies	[A Reflection of the New Wave of Immunotherapy on the Clinical Study of Chinese Lung Cancer Immunotherapy].
29061217	monoclonal	1979	Monoclonal Antibodies	[A Reflection of the New Wave of Immunotherapy on the Clinical Study of Chinese Lung Cancer Immunotherapy].
29061217	humanized	930	Monoclonal Antibodies	[A Reflection of the New Wave of Immunotherapy on the Clinical Study of Chinese Lung Cancer Immunotherapy].
29061217	b7-h1 antigen	415	Immune Checkpoint	[A Reflection of the New Wave of Immunotherapy on the Clinical Study of Chinese Lung Cancer Immunotherapy].
29061217	programmed cell death 1 receptor	386	Immune Checkpoint	[A Reflection of the New Wave of Immunotherapy on the Clinical Study of Chinese Lung Cancer Immunotherapy].
29061217	nivolumab	143	Immune Checkpoint	[A Reflection of the New Wave of Immunotherapy on the Clinical Study of Chinese Lung Cancer Immunotherapy].
29061217	atezolizumab	53	Immune Checkpoint	[A Reflection of the New Wave of Immunotherapy on the Clinical Study of Chinese Lung Cancer Immunotherapy].
29061217	pembrolizumab	125	Immune Checkpoint	[A Reflection of the New Wave of Immunotherapy on the Clinical Study of Chinese Lung Cancer Immunotherapy].
29019253	antibodies	2296	Monoclonal Antibodies	Immune mediated colitis caused by lung cancer treatment with atezolizumab.
29019253	monoclonal	1979	Monoclonal Antibodies	Immune mediated colitis caused by lung cancer treatment with atezolizumab.
29019253	humanized	930	Monoclonal Antibodies	Immune mediated colitis caused by lung cancer treatment with atezolizumab.
29019253	atezolizumab	53	Immune Checkpoint	Immune mediated colitis caused by lung cancer treatment with atezolizumab.
29018908	programmed cell death 1 receptor	386	Immune Checkpoint	Characterization of arthralgia induced by PD-1 antibody treatment in patients with metastasized cutaneous malignancies.
28976209	antibodies	2296	Monoclonal Antibodies	Avelumab and other recent advances in Merkel cell carcinoma.
28976209	monoclonal	1979	Monoclonal Antibodies	Avelumab and other recent advances in Merkel cell carcinoma.
28976209	humanized	930	Monoclonal Antibodies	Avelumab and other recent advances in Merkel cell carcinoma.
28976209	b7-h1 antigen	415	Immune Checkpoint	Avelumab and other recent advances in Merkel cell carcinoma.
28976209	biomarkers	1374	Biomarkers	Avelumab and other recent advances in Merkel cell carcinoma.
28976209	cd274 protein	230	Immune Checkpoint	Avelumab and other recent advances in Merkel cell carcinoma.
28968566	imidazoles	293	Supportive	The 2017 complete overhaul of adjuvant therapies for high-risk melanoma and its consequences for staging and management of melanoma patients.
28968566	ipilimumab	85	Immune Checkpoint	The 2017 complete overhaul of adjuvant therapies for high-risk melanoma and its consequences for staging and management of melanoma patients.
28968566	pyrimidinones	57	Classical Chemotherapy Agents	The 2017 complete overhaul of adjuvant therapies for high-risk melanoma and its consequences for staging and management of melanoma patients.
28878208	hsp90 heat-shock proteins	133	Targeted Therapies	HSP90 inhibition enhances cancer immunotherapy by upregulating interferon response genes.
28878208	ipilimumab	85	Immune Checkpoint	HSP90 inhibition enhances cancer immunotherapy by upregulating interferon response genes.
28878208	triazoles	179	Supportive	HSP90 inhibition enhances cancer immunotherapy by upregulating interferon response genes.
28873125	antibodies	2296	Monoclonal Antibodies	Neurological Complications Associated With Anti-Programmed Death 1 (PD-1) Antibodies.
28873125	monoclonal	1979	Monoclonal Antibodies	Neurological Complications Associated With Anti-Programmed Death 1 (PD-1) Antibodies.
28873125	humanized	930	Monoclonal Antibodies	Neurological Complications Associated With Anti-Programmed Death 1 (PD-1) Antibodies.
28873125	pdcd1 protein	214	Immune Checkpoint	Neurological Complications Associated With Anti-Programmed Death 1 (PD-1) Antibodies.
28873125	programmed cell death 1 receptor	386	Immune Checkpoint	Neurological Complications Associated With Anti-Programmed Death 1 (PD-1) Antibodies.
28873125	nivolumab	143	Immune Checkpoint	Neurological Complications Associated With Anti-Programmed Death 1 (PD-1) Antibodies.
28873125	pembrolizumab	125	Immune Checkpoint	Neurological Complications Associated With Anti-Programmed Death 1 (PD-1) Antibodies.
28870260	b7-h1 antigen	415	Immune Checkpoint	Programmed cell death ligand 1 cut-point is associated with reduced disease specific survival in resected pancreatic ductal adenocarcinoma.
28870260	biomarkers	1374	Biomarkers	Programmed cell death ligand 1 cut-point is associated with reduced disease specific survival in resected pancreatic ductal adenocarcinoma.
28870260	cd274 protein	230	Immune Checkpoint	Programmed cell death ligand 1 cut-point is associated with reduced disease specific survival in resected pancreatic ductal adenocarcinoma.
28835379	antibodies	2296	Monoclonal Antibodies	Sequential, Multiple Assignment, Randomized Trial Designs in Immuno-oncology Research.
28835379	monoclonal	1979	Monoclonal Antibodies	Sequential, Multiple Assignment, Randomized Trial Designs in Immuno-oncology Research.
28835379	humanized	930	Monoclonal Antibodies	Sequential, Multiple Assignment, Randomized Trial Designs in Immuno-oncology Research.
28835379	b7-h1 antigen	415	Immune Checkpoint	Sequential, Multiple Assignment, Randomized Trial Designs in Immuno-oncology Research.
28835379	cd274 protein	230	Immune Checkpoint	Sequential, Multiple Assignment, Randomized Trial Designs in Immuno-oncology Research.
28835379	ctla-4 antigen	143	Immune Checkpoint	Sequential, Multiple Assignment, Randomized Trial Designs in Immuno-oncology Research.
28835379	ctla4 protein	78	Immune Checkpoint	Sequential, Multiple Assignment, Randomized Trial Designs in Immuno-oncology Research.
28835379	ipilimumab	85	Immune Checkpoint	Sequential, Multiple Assignment, Randomized Trial Designs in Immuno-oncology Research.
28835379	programmed cell death 1 receptor	386	Immune Checkpoint	Sequential, Multiple Assignment, Randomized Trial Designs in Immuno-oncology Research.
28835379	pembrolizumab	125	Immune Checkpoint	Sequential, Multiple Assignment, Randomized Trial Designs in Immuno-oncology Research.
28819821	antibodies	2296	Monoclonal Antibodies	Anti-PD-1 Antibodies as a Therapeutic Strategy in Classical Hodgkin Lymphoma.
28819821	b7-h1 antigen	415	Immune Checkpoint	Anti-PD-1 Antibodies as a Therapeutic Strategy in Classical Hodgkin Lymphoma.
28819821	cd274 protein	230	Immune Checkpoint	Anti-PD-1 Antibodies as a Therapeutic Strategy in Classical Hodgkin Lymphoma.
28819821	pdcd1 protein	214	Immune Checkpoint	Anti-PD-1 Antibodies as a Therapeutic Strategy in Classical Hodgkin Lymphoma.
28819821	programmed cell death 1 receptor	386	Immune Checkpoint	Anti-PD-1 Antibodies as a Therapeutic Strategy in Classical Hodgkin Lymphoma.
28787285	ctla-4 antigen	143	Immune Checkpoint	Novel therapeutic agents in the management of brain metastases.
28787285	ctla4 protein	78	Immune Checkpoint	Novel therapeutic agents in the management of brain metastases.
28787285	pdcd1 protein	214	Immune Checkpoint	Novel therapeutic agents in the management of brain metastases.
28787285	programmed cell death 1 receptor	386	Immune Checkpoint	Novel therapeutic agents in the management of brain metastases.
28787285	protein-tyrosine kinases	230	Targeted Therapies	Novel therapeutic agents in the management of brain metastases.
28756306	antibodies	2296	Monoclonal Antibodies	Atypical responses in patients with advanced melanoma, lung cancer, renal-cell carcinoma and other solid tumors treated with anti-PD-1 drugs: A systematic review.
28756306	monoclonal	1979	Monoclonal Antibodies	Atypical responses in patients with advanced melanoma, lung cancer, renal-cell carcinoma and other solid tumors treated with anti-PD-1 drugs: A systematic review.
28756306	humanized	930	Monoclonal Antibodies	Atypical responses in patients with advanced melanoma, lung cancer, renal-cell carcinoma and other solid tumors treated with anti-PD-1 drugs: A systematic review.
28756306	pdcd1 protein	214	Immune Checkpoint	Atypical responses in patients with advanced melanoma, lung cancer, renal-cell carcinoma and other solid tumors treated with anti-PD-1 drugs: A systematic review.
28756306	programmed cell death 1 receptor	386	Immune Checkpoint	Atypical responses in patients with advanced melanoma, lung cancer, renal-cell carcinoma and other solid tumors treated with anti-PD-1 drugs: A systematic review.
28756306	nivolumab	143	Immune Checkpoint	Atypical responses in patients with advanced melanoma, lung cancer, renal-cell carcinoma and other solid tumors treated with anti-PD-1 drugs: A systematic review.
28756306	pembrolizumab	125	Immune Checkpoint	Atypical responses in patients with advanced melanoma, lung cancer, renal-cell carcinoma and other solid tumors treated with anti-PD-1 drugs: A systematic review.
28736316	angiogenesis inhibitors	1285	Targeted Therapies	Early Actions of Anti-Vascular Endothelial Growth Factor/Vascular Endothelial Growth Factor Receptor Drugs on Angiogenic Blood Vessels.
28736316	recombinant fusion proteins	208	Immune Checkpoint	Early Actions of Anti-Vascular Endothelial Growth Factor/Vascular Endothelial Growth Factor Receptor Drugs on Angiogenic Blood Vessels.
28736316	vascular endothelial growth factor a	753	Growth Factor Receptors	Early Actions of Anti-Vascular Endothelial Growth Factor/Vascular Endothelial Growth Factor Receptor Drugs on Angiogenic Blood Vessels.
28736316	receptors	1746	Growth Factor Receptors	Early Actions of Anti-Vascular Endothelial Growth Factor/Vascular Endothelial Growth Factor Receptor Drugs on Angiogenic Blood Vessels.
28736316	vascular endothelial growth factor	152	Growth Factor Receptors	Early Actions of Anti-Vascular Endothelial Growth Factor/Vascular Endothelial Growth Factor Receptor Drugs on Angiogenic Blood Vessels.
28736316	vascular endothelial growth factor receptor-2	151	Growth Factor Receptors	Early Actions of Anti-Vascular Endothelial Growth Factor/Vascular Endothelial Growth Factor Receptor Drugs on Angiogenic Blood Vessels.
28724377	programmed cell death 1 receptor	386	Immune Checkpoint	Combination therapy for melanoma with BRAF/MEK inhibitor and immune checkpoint inhibitor: a mathematical model.
28724377	protein kinase inhibitors	1305	Targeted Therapies	Combination therapy for melanoma with BRAF/MEK inhibitor and immune checkpoint inhibitor: a mathematical model.
28724377	proto-oncogene proteins b-raf	153	Targeted Therapies	Combination therapy for melanoma with BRAF/MEK inhibitor and immune checkpoint inhibitor: a mathematical model.
28682829	organoplatinum compounds	406	Classical Chemotherapy Agents	Tumour growth increased following antiangiogenic interruption: the challenge of tumour evaluation.
28682829	recombinant fusion proteins	208	Immune Checkpoint	Tumour growth increased following antiangiogenic interruption: the challenge of tumour evaluation.
28682829	vegfa protein	173	Growth Factor Receptors	Tumour growth increased following antiangiogenic interruption: the challenge of tumour evaluation.
28682829	vascular endothelial growth factor a	753	Growth Factor Receptors	Tumour growth increased following antiangiogenic interruption: the challenge of tumour evaluation.
28682829	bevacizumab	351	Monoclonal Antibodies	Tumour growth increased following antiangiogenic interruption: the challenge of tumour evaluation.
28682829	receptors	1746	Growth Factor Receptors	Tumour growth increased following antiangiogenic interruption: the challenge of tumour evaluation.
28682829	vascular endothelial growth factor	152	Growth Factor Receptors	Tumour growth increased following antiangiogenic interruption: the challenge of tumour evaluation.
28682829	leucovorin	189	Classical Chemotherapy Agents	Tumour growth increased following antiangiogenic interruption: the challenge of tumour evaluation.
28682829	fluorouracil	984	Classical Chemotherapy Agents	Tumour growth increased following antiangiogenic interruption: the challenge of tumour evaluation.
28674083	antibodies	2296	Monoclonal Antibodies	Combining Local Immunotoxins Targeting Mesothelin with CTLA-4 Blockade Synergistically Eradicates Murine Cancer by Promoting Anticancer Immunity.
28674083	monoclonal	1979	Monoclonal Antibodies	Combining Local Immunotoxins Targeting Mesothelin with CTLA-4 Blockade Synergistically Eradicates Murine Cancer by Promoting Anticancer Immunity.
28674083	ctla-4 antigen	143	Immune Checkpoint	Combining Local Immunotoxins Targeting Mesothelin with CTLA-4 Blockade Synergistically Eradicates Murine Cancer by Promoting Anticancer Immunity.
28674083	immunotoxins	95	Monoclonal Antibodies	Combining Local Immunotoxins Targeting Mesothelin with CTLA-4 Blockade Synergistically Eradicates Murine Cancer by Promoting Anticancer Immunity.
28653570	b7-h1 antigen	415	Immune Checkpoint	The second wave of immune checkpoint inhibitor tsunami: advance, challenges and perspectives.
28653570	biomarkers	1374	Biomarkers	The second wave of immune checkpoint inhibitor tsunami: advance, challenges and perspectives.
28653570	cd274 protein	230	Immune Checkpoint	The second wave of immune checkpoint inhibitor tsunami: advance, challenges and perspectives.
28653570	ctla-4 antigen	143	Immune Checkpoint	The second wave of immune checkpoint inhibitor tsunami: advance, challenges and perspectives.
28653570	ctla4 protein	78	Immune Checkpoint	The second wave of immune checkpoint inhibitor tsunami: advance, challenges and perspectives.
28653570	pdcd1 protein	214	Immune Checkpoint	The second wave of immune checkpoint inhibitor tsunami: advance, challenges and perspectives.
28653570	programmed cell death 1 receptor	386	Immune Checkpoint	The second wave of immune checkpoint inhibitor tsunami: advance, challenges and perspectives.
28635639	b7-h1 antigen	415	Immune Checkpoint	Immune Checkpoints as a Target for Colorectal Cancer Treatment.
28635639	programmed cell death 1 receptor	386	Immune Checkpoint	Immune Checkpoints as a Target for Colorectal Cancer Treatment.
28631096	nivolumab	143	Immune Checkpoint	A case of nivolumab-related cholangitis and literature review: how to look for the right tools for a correct diagnosis of this rare immune-related adverse event.
28625622	b7-h1 antigen	415	Immune Checkpoint	PD-L1 expression in neuroendocrine tumors of the lung.
28625622	biomarkers	1374	Biomarkers	PD-L1 expression in neuroendocrine tumors of the lung.
28625622	cd274 protein	230	Immune Checkpoint	PD-L1 expression in neuroendocrine tumors of the lung.
28603206	antibodies	2296	Monoclonal Antibodies	[Clinical practice and mechanism of endocrinological adverse events associated with immune checkpoint inhibitors].
28603206	monoclonal	1979	Monoclonal Antibodies	[Clinical practice and mechanism of endocrinological adverse events associated with immune checkpoint inhibitors].
28603206	ctla-4 antigen	143	Immune Checkpoint	[Clinical practice and mechanism of endocrinological adverse events associated with immune checkpoint inhibitors].
28603206	ipilimumab	85	Immune Checkpoint	[Clinical practice and mechanism of endocrinological adverse events associated with immune checkpoint inhibitors].
28603206	pdcd1 protein	214	Immune Checkpoint	[Clinical practice and mechanism of endocrinological adverse events associated with immune checkpoint inhibitors].
28603206	programmed cell death 1 receptor	386	Immune Checkpoint	[Clinical practice and mechanism of endocrinological adverse events associated with immune checkpoint inhibitors].
28603206	nivolumab	143	Immune Checkpoint	[Clinical practice and mechanism of endocrinological adverse events associated with immune checkpoint inhibitors].
28601918	pdcd1 protein	214	Immune Checkpoint	Osimertinib reactivated immune-related colitis after treatment with anti-PD1 antibody for non-small cell lung cancer.
28601918	programmed cell death 1 receptor	386	Immune Checkpoint	Osimertinib reactivated immune-related colitis after treatment with anti-PD1 antibody for non-small cell lung cancer.
28600350	antibodies	2296	Monoclonal Antibodies	Rheumatoid arthritis and polymyalgia rheumatica occurring after immune checkpoint inhibitor treatment.
28600350	monoclonal	1979	Monoclonal Antibodies	Rheumatoid arthritis and polymyalgia rheumatica occurring after immune checkpoint inhibitor treatment.
28600350	humanized	930	Monoclonal Antibodies	Rheumatoid arthritis and polymyalgia rheumatica occurring after immune checkpoint inhibitor treatment.
28600350	b7-h1 antigen	415	Immune Checkpoint	Rheumatoid arthritis and polymyalgia rheumatica occurring after immune checkpoint inhibitor treatment.
28600350	ctla-4 antigen	143	Immune Checkpoint	Rheumatoid arthritis and polymyalgia rheumatica occurring after immune checkpoint inhibitor treatment.
28600350	ipilimumab	85	Immune Checkpoint	Rheumatoid arthritis and polymyalgia rheumatica occurring after immune checkpoint inhibitor treatment.
28600350	programmed cell death 1 receptor	386	Immune Checkpoint	Rheumatoid arthritis and polymyalgia rheumatica occurring after immune checkpoint inhibitor treatment.
28600350	nivolumab	143	Immune Checkpoint	Rheumatoid arthritis and polymyalgia rheumatica occurring after immune checkpoint inhibitor treatment.
28600350	pembrolizumab	125	Immune Checkpoint	Rheumatoid arthritis and polymyalgia rheumatica occurring after immune checkpoint inhibitor treatment.
28585613	antibodies	2296	Monoclonal Antibodies	[Immunotherapy of renal cell cancer].
28585613	monoclonal	1979	Monoclonal Antibodies	[Immunotherapy of renal cell cancer].
28585613	humanized	930	Monoclonal Antibodies	[Immunotherapy of renal cell cancer].
28585613	programmed cell death 1 receptor	386	Immune Checkpoint	[Immunotherapy of renal cell cancer].
28574922	antibodies	2296	Monoclonal Antibodies	Severe complicated neutropenia in two patients with metastatic non-small-cell lung cancer treated with nivolumab.
28574922	monoclonal	1979	Monoclonal Antibodies	Severe complicated neutropenia in two patients with metastatic non-small-cell lung cancer treated with nivolumab.
28574922	nivolumab	143	Immune Checkpoint	Severe complicated neutropenia in two patients with metastatic non-small-cell lung cancer treated with nivolumab.
28538872	antibodies	2296	Monoclonal Antibodies	Melanoma: tumor microenvironment and new treatments.
28538872	monoclonal	1979	Monoclonal Antibodies	Melanoma: tumor microenvironment and new treatments.
[truncated: 3,671 more rows]
