# Supplementary material for: Anti-Cancer Drugs: Trends and Insights from PubMed Records
Source: Pharmaceutics. 2025 May 4;17(5):610. doi: 10.3390/pharmaceutics17050610 (PMC12115157; doi:10.3390/pharmaceutics17050610)
Supplement: Supplementary file 1 [file pharmaceutics-17-00610-s001.zip › NameOfSubstance_trigrams_pandemic_decrease.tsv]

Trigrams	Year	PMID_Count	Mean_Pre_COVID	Change_Percent
atp binding cassette transporter, subfamily b, member 1	2020	20	31.3	-36.1022364217252
atp binding cassette transporter, subfamily b, member 1	2021	14	31.3	-55.2715654952077
atp binding cassette transporter, subfamily b, member 1	2022	10	31.3	-68.0511182108626
atp binding cassette transporter, subfamily b, member 1	2023	7	31.3	-77.6357827476038
atp binding cassette transporter, subfamily b, member 1	2024	5	31.3	-84.0255591054313
angiogenesis inhibitors, antibodies, monoclonal	2020	5	21.4	-76.6355140186916
angiogenesis inhibitors, antibodies, monoclonal	2021	6	21.4	-71.9626168224299
angiogenesis inhibitors, antibodies, monoclonal	2022	5	21.4	-76.6355140186916
anti-inflammatory agents, non-steroidal, anticarcinogenic agents	2020	3	9.3	-67.741935483871
anti-inflammatory agents, non-steroidal, anticarcinogenic agents	2021	2	9.3	-78.494623655914
anti-inflammatory agents, non-steroidal, anticarcinogenic agents	2022	2	9.3	-78.494623655914
anti-inflammatory agents, non-steroidal, anticarcinogenic agents	2023	1	9.3	-89.247311827957
subfamily b, member 1, antineoplastic agents	2020	9	13.6	-33.8235294117647
subfamily b, member 1, antineoplastic agents	2021	6	13.6	-55.8823529411765
subfamily b, member 1, antineoplastic agents	2022	3	13.6	-77.9411764705882
subfamily b, member 1, antineoplastic agents	2023	1	13.6	-92.6470588235294
subfamily b, member 1, antineoplastic agents	2024	1	13.6	-92.6470588235294
human, atp binding cassette transporter, subfamily b	2020	14	17.5	-20
human, atp binding cassette transporter, subfamily b	2021	8	17.5	-54.2857142857143
human, atp binding cassette transporter, subfamily b	2022	2	17.5	-88.5714285714286
human, atp binding cassette transporter, subfamily b	2023	1	17.5	-94.2857142857143
antibodies, monoclonal, antigens	2020	1	4.4	-77.2727272727273
antibodies, monoclonal, antigens	2021	2	4.4	-54.5454545454546
antibodies, monoclonal, antigens	2022	2	4.4	-54.5454545454546
antibodies, monoclonal, antigens	2023	1	4.4	-77.2727272727273
antigens, neoplasm, antineoplastic agents	2020	5	7.5	-33.3333333333333
antigens, neoplasm, antineoplastic agents	2021	4	7.5	-46.6666666666667
antigens, neoplasm, antineoplastic agents	2022	1	7.5	-86.6666666666667
antigens, neoplasm, antineoplastic agents	2023	1	7.5	-86.6666666666667
antineoplastic agents, drugs, investigational	2020	4	6.7	-40.2985074626866
antineoplastic agents, drugs, investigational	2021	3	6.7	-55.2238805970149
antineoplastic agents, drugs, investigational	2022	2	6.7	-70.1492537313433
antineoplastic agents, drugs, investigational	2023	1	6.7	-85.0746268656716
subfamily g, member 2, atp-binding cassette transporters	2020	1	6.3	-84.1269841269841
subfamily g, member 2, atp-binding cassette transporters	2021	1	6.3	-84.1269841269841
rna, messenger, small interfering	2020	1	6	-83.3333333333333
rna, messenger, small interfering	2021	1	6	-83.3333333333333
rna, messenger, small interfering	2022	2	6	-66.6666666666667
human, hypoxia-inducible factor 1, alpha subunit	2020	4	7.3	-45.2054794520548
human, hypoxia-inducible factor 1, alpha subunit	2021	3	7.3	-58.9041095890411
human, hypoxia-inducible factor 1, alpha subunit	2022	1	7.3	-86.3013698630137
polylactic acid-polyglycolic acid copolymer, polyglycolic acid, lactic acid	2021	2	7	-71.4285714285714
polylactic acid-polyglycolic acid copolymer, polyglycolic acid, lactic acid	2022	2	7	-71.4285714285714
polylactic acid-polyglycolic acid copolymer, polyglycolic acid, lactic acid	2023	1	7	-85.7142857142857
antineoplastic agents, protein kinase inhibitors, quinazolines	2020	2	5.1	-60.7843137254902
antineoplastic agents, protein kinase inhibitors, quinazolines	2021	2	5.1	-60.7843137254902
antineoplastic agents, protein kinase inhibitors, quinazolines	2023	1	5.1	-80.3921568627451
tnf-related apoptosis-inducing ligand, tnfsf10 protein, human	2020	1	4.3	-76.7441860465116
tnf-related apoptosis-inducing ligand, tnfsf10 protein, human	2021	1	4.3	-76.7441860465116
tnf-related apoptosis-inducing ligand, tnfsf10 protein, human	2023	1	4.3	-76.7441860465116
tnf-related apoptosis-inducing ligand, tnfsf10 protein, human	2024	1	4.3	-76.7441860465116
antineoplastic agents, birc5 protein, human	2020	2	5.7	-64.9122807017544
non-steroidal, acetaminophen, aspirin	2020	1	2.7	-62.962962962963
caspase 3, caspase 8, caspase 9	2020	1	2.8	-64.2857142857143
drugs, chinese herbal, proto-oncogene proteins c-bcl-2	2020	2	3.6	-44.4444444444444
drugs, chinese herbal, proto-oncogene proteins c-bcl-2	2021	1	3.6	-72.2222222222222
drugs, chinese herbal, proto-oncogene proteins c-bcl-2	2022	1	3.6	-72.2222222222222
drugs, chinese herbal, proto-oncogene proteins c-bcl-2	2023	1	3.6	-72.2222222222222
histone deacetylase inhibitors, histones, hydroxamic acids	2020	1	2.9	-65.5172413793103
histone deacetylase inhibitors, histones, hydroxamic acids	2021	1	2.9	-65.5172413793103
histone deacetylase inhibitors, histones, hydroxamic acids	2022	1	2.9	-65.5172413793103
antineoplastic agents, rna, small interfering	2020	1	2.9	-65.5172413793103
antineoplastic agents, rna, small interfering	2021	1	2.9	-65.5172413793103
antineoplastic agents, rna, small interfering	2022	1	2.9	-65.5172413793103
antineoplastic agents, rna, small interfering	2023	1	2.9	-65.5172413793103
antineoplastic agents, rna, small interfering	2024	1	2.9	-65.5172413793103
drugs, chinese herbal, nf-kappa b	2020	2	3.4	-41.1764705882353
drugs, chinese herbal, nf-kappa b	2021	1	3.4	-70.5882352941177
drugs, chinese herbal, nf-kappa b	2024	1	3.4	-70.5882352941177
erbb2 protein, erbb receptors, receptor	2020	1	3.5	-71.4285714285714
erbb2 protein, erbb receptors, receptor	2021	1	3.5	-71.4285714285714
erbb2 protein, erbb receptors, receptor	2022	2	3.5	-42.8571428571429
h2ax protein, human, histones	2020	1	3.2	-68.75
h2ax protein, human, histones	2021	1	3.2	-68.75
h2ax protein, human, histones	2022	1	3.2	-68.75
member 1, subfamily g, member 2	2022	1	3.4	-70.5882352941177
subfamily b, member 1, subfamily g	2022	1	3.4	-70.5882352941177
phenylurea compounds, protein kinase inhibitors, pyridines	2020	1	3	-66.6666666666667
phenylurea compounds, protein kinase inhibitors, pyridines	2021	1	3	-66.6666666666667
phenylurea compounds, protein kinase inhibitors, pyridines	2022	1	3	-66.6666666666667
antibodies, monoclonal, biomarkers	2020	1	2.9	-65.5172413793103
antibodies, monoclonal, biomarkers	2023	1	2.9	-65.5172413793103
antineoplastic agents, drug carriers, polymers	2020	1	2.7	-62.962962962963
antineoplastic agents, drug carriers, polymers	2021	1	2.7	-62.962962962963
antineoplastic agents, drug carriers, polymers	2022	1	2.7	-62.962962962963
antineoplastic agents, drug carriers, polymers	2024	1	2.7	-62.962962962963
apoptosis regulatory proteins, bbc3 protein, human	2020	1	3.1	-67.741935483871
apoptosis regulatory proteins, bbc3 protein, human	2022	1	3.1	-67.741935483871
histone deacetylase inhibitors, hydroxamic acids, indoles	2020	1	2.9	-65.5172413793103
histone deacetylase inhibitors, hydroxamic acids, indoles	2021	1	2.9	-65.5172413793103
histone deacetylase inhibitors, hydroxamic acids, indoles	2022	1	2.9	-65.5172413793103
