# Supplementary material for: Anti-Cancer Drugs: Trends and Insights from PubMed Records
Source: Pharmaceutics. 2025 May 4;17(5):610. doi: 10.3390/pharmaceutics17050610 (PMC12115157; doi:10.3390/pharmaceutics17050610)
Supplement: Supplementary file 1 [file pharmaceutics-17-00610-s001.zip › NameOfSubstance_trigrams_pandemic_increase.tsv]

Trigrams	Year	PMID_Count	Mean_Pre_COVID	Change_Percent
cd274 protein, human, immune checkpoint inhibitors	2020	16	0.2	7900
cd274 protein, human, immune checkpoint inhibitors	2021	21	0.2	10400
cd274 protein, human, immune checkpoint inhibitors	2022	6	0.2	2900
cd274 protein, human, immune checkpoint inhibitors	2023	1	0.2	400
cd274 protein, human, immune checkpoint inhibitors	2024	2	0.2	900
immune checkpoint inhibitors, pdcd1 protein, programmed cell death 1 receptor	2020	11	0.4	2650
immune checkpoint inhibitors, pdcd1 protein, programmed cell death 1 receptor	2021	21	0.4	5150
immune checkpoint inhibitors, pdcd1 protein, programmed cell death 1 receptor	2022	5	0.4	1150
immune checkpoint inhibitors, pdcd1 protein, programmed cell death 1 receptor	2024	1	0.4	150
anti-inflammatory agents, non-steroidal, pharmaceutical preparations	2020	7	0.2	3400
anti-inflammatory agents, non-steroidal, pharmaceutical preparations	2021	17	0.2	8400
anti-inflammatory agents, non-steroidal, pharmaceutical preparations	2022	3	0.2	1400
human, immune checkpoint inhibitors, pdcd1 protein	2020	8	0.1	7900
human, immune checkpoint inhibitors, pdcd1 protein	2021	14	0.1	13900
human, immune checkpoint inhibitors, pdcd1 protein	2022	4	0.1	3900
human, immune checkpoint inhibitors, pdcd1 protein	2024	2	0.1	1900
antineoplastic agents, immunological, immune checkpoint inhibitors	2020	7	0.2	3400
antineoplastic agents, immunological, immune checkpoint inhibitors	2021	11	0.2	5400
antineoplastic agents, immunological, immune checkpoint inhibitors	2022	5	0.2	2400
antineoplastic agents, immunological, immune checkpoint inhibitors	2024	4	0.2	1900
antibodies, monoclonal, immunoconjugates	2020	1	0.1	900
antibodies, monoclonal, immunoconjugates	2021	1	0.1	900
antibodies, monoclonal, immunoconjugates	2022	4	0.1	3900
antibodies, monoclonal, immunoconjugates	2023	2	0.1	1900
indoles, quinolines, anlotinib	2020	3	0.1	2900
indoles, quinolines, anlotinib	2021	7	0.1	6900
indoles, quinolines, anlotinib	2022	6	0.1	5900
non-steroidal, pharmaceutical preparations, aspirin	2020	5	0.1	4900
non-steroidal, pharmaceutical preparations, aspirin	2021	7	0.1	6900
non-steroidal, pharmaceutical preparations, aspirin	2022	2	0.1	1900
receptor, erbb-2, ado-trastuzumab emtansine	2020	3	0.1	2900
receptor, erbb-2, ado-trastuzumab emtansine	2021	3	0.1	2900
receptor, erbb-2, ado-trastuzumab emtansine	2022	3	0.1	2900
receptor, erbb-2, ado-trastuzumab emtansine	2023	2	0.1	1900
anti-inflammatory agents, antimalarials, antineoplastic agents	2020	3	0.1	2900
anti-inflammatory agents, antimalarials, antineoplastic agents	2021	4	0.1	3900
anti-inflammatory agents, antimalarials, antineoplastic agents	2022	1	0.1	900
antineoplastic agents, immunological, biosimilar pharmaceuticals	2020	4	0.1	3900
antineoplastic agents, immunological, biosimilar pharmaceuticals	2021	5	0.1	4900
antineoplastic agents, immunological, biosimilar pharmaceuticals	2022	1	0.1	900
acrylamides, aniline compounds, protein kinase inhibitors	2020	1	0.1	900
acrylamides, aniline compounds, protein kinase inhibitors	2021	3	0.1	2900
acrylamides, aniline compounds, protein kinase inhibitors	2022	3	0.1	2900
human, membrane proteins, micrornas	2020	1	0.1	900
human, membrane proteins, micrornas	2021	3	0.1	2900
human, membrane proteins, micrornas	2022	4	0.1	3900
immunoconjugates, trastuzumab deruxtecan, erbb2 protein	2020	3	0.1	2900
immunoconjugates, trastuzumab deruxtecan, erbb2 protein	2021	1	0.1	900
immunoconjugates, trastuzumab deruxtecan, erbb2 protein	2022	2	0.1	1900
mtor protein, akt1 protein, proto-oncogene proteins c-akt	2020	4	0.1	3900
mtor protein, akt1 protein, proto-oncogene proteins c-akt	2021	4	0.1	3900
mtor protein, akt1 protein, proto-oncogene proteins c-akt	2022	1	0.1	900
antineoplastic agents, polymers, doxorubicin	2020	2	0.1	1900
antineoplastic agents, polymers, doxorubicin	2021	3	0.1	2900
antineoplastic agents, protein kinase inhibitors, receptors	2020	2	0.1	1900
antineoplastic agents, protein kinase inhibitors, receptors	2021	2	0.1	1900
chemokine cxcl1, drugs, chinese herbal	2020	3	0.1	2900
chemokine cxcl1, drugs, chinese herbal	2021	1	0.1	900
ctla-4 antigen, ctla4 protein, immune checkpoint inhibitors	2020	2	0.1	1900
ctla-4 antigen, ctla4 protein, immune checkpoint inhibitors	2021	3	0.1	2900
enzyme inhibitors, ido1 protein, human	2020	3	0.1	2900
enzyme inhibitors, ido1 protein, human	2021	2	0.1	1900
human, micrornas, reactive oxygen species	2020	3	0.1	2900
human, micrornas, reactive oxygen species	2021	2	0.1	1900
immunological, b7-h1 antigen, nivolumab	2020	2	0.1	1900
immunological, b7-h1 antigen, nivolumab	2021	2	0.1	1900
kit protein, human, proto-oncogene proteins c-kit	2020	3	0.1	2900
kit protein, human, proto-oncogene proteins c-kit	2021	3	0.1	2900
mtor protein, human, receptor	2020	2	0.1	1900
oxaliplatin, deoxycytidine, irinotecan	2020	2	0.1	1900
oxaliplatin, deoxycytidine, irinotecan	2021	2	0.1	1900
pdcd1 protein, programmed cell death 1 receptor, pembrolizumab	2020	1	0.1	900
pdcd1 protein, programmed cell death 1 receptor, pembrolizumab	2021	3	0.1	2900
piperidines, purines, quinazolinones	2020	3	0.1	2900
piperidines, purines, quinazolinones	2021	2	0.1	1900
polyvinyls, polyvinyl caprolactam-polyvinyl acetate-polyethylene glycol graft copolymer, vitamin e	2020	3	0.1	2900
polyvinyls, polyvinyl caprolactam-polyvinyl acetate-polyethylene glycol graft copolymer, vitamin e	2021	1	0.1	900
porphyrins, reactive oxygen species, phytochlorin	2020	2	0.1	1900
porphyrins, reactive oxygen species, phytochlorin	2021	3	0.1	2900
rna, long noncoding, tug1 long noncoding rna	2020	3	0.1	2900
rna, long noncoding, tug1 long noncoding rna	2021	2	0.1	1900
