# Supplementary material for: Anti-Cancer Drugs: Trends and Insights from PubMed Records
Source: Pharmaceutics. 2025 May 4;17(5):610. doi: 10.3390/pharmaceutics17050610 (PMC12115157; doi:10.3390/pharmaceutics17050610)
Supplement: Supplementary file 1 [file pharmaceutics-17-00610-s001.zip › vaccine_data.tsv]

PMID	ArticleTitle	PublicationType	Country	MedlineTA	Year	NameOfSubstance_List
6206796	[local application of anti-cancer drugs for the treatment of malignant pleural and pericardial effusion].	Clinical Trial;English Abstract;Journal Article;Randomized Controlled Trial	Japan	Gan To Kagaku Ryoho	1984	bcg vaccine, mitomycins, nitrosourea compounds, nimustine, bleomycin, picibanil, mitomycin, doxorubicin
2465739	[clinical effects induced by intratumoral administration of anti-cancerous drugs in skin malignant tumors].	English Abstract;Journal Article	Japan	Gan To Kagaku Ryoho	1989	antineoplastic agents, bcg vaccine, picibanil, interferons
2123420	a highly sensitive enzyme-linked immunosorbent assay for etoposide using beta-d-galactosidase as a label.	Comparative Study;Journal Article	Germany	Cancer Chemother Pharmacol	1991	vaccines, synthetic, etoposide, beta-galactosidase
1434273	[prophylaxis of superficial bladder tumor with the intravesical instillation of bacillus calmette-guerin or anti-cancer agents. a retrospective study].	Comparative Study;English Abstract;Journal Article	Japan	Nihon Hinyokika Gakkai Zasshi	1992	antineoplastic agents, bcg vaccine
1394165	prior medication use and health history as risk factors for non-hodgkin's lymphoma: preliminary results from a case-control study in los angeles county.	Comparative Study;Journal Article;Research Support, U.S. Gov't, P.H.S.	United States of America	Cancer Res	1992	analgesics, anti-bacterial agents, poliovirus vaccine, inactivated, tranquilizing agents
1340967	[miliary tuberculosis as a complication of bcg immunotherapy in cancer of the bladder. case report].	Case Reports;English Abstract;Journal Article	Chile	Rev Med Chil	1993	bcg vaccine
1611116	diagnosis and treatment of bladder cancer.	Journal Article;Review	United Kingdom	Anticancer Drugs	1992	bcg vaccine, interferon alpha-2, interferon-alpha, recombinant proteins
8297300	the adverse effect of fibrin-clot inhibiting drugs on intravesical bacillus calmette-guérin efficacy for superficial bladder cancer.	Journal Article	Australia	Aust N Z J Surg	1994	anti-inflammatory agents, non-steroidal, bcg vaccine, fibronectins, warfarin, aspirin
8508889	influence of fibrin clot inhibitors on the efficacy of intravesical bacillus calmette-guérin in the treatment of superficial bladder cancer. the dutch southeast cooperative urological group.	Journal Article;Multicenter Study	Switzerland	Eur Urol	1993	anti-inflammatory agents, non-steroidal, anticoagulants, bcg vaccine, coumarins, warfarin, dipyridamole, fibrin, coumarin, aspirin
7919454	combined immunochemotherapy (cep, m-vep + bcg) in the treatment of invasive bladder tumors.	Clinical Trial;Journal Article	United Kingdom	Anticancer Drugs	1994	bcg vaccine, epirubicin, vinblastine, etoposide, lomustine, prednimustine, cisplatin, methotrexate
8039289	three cases of arthritis after bcg therapy for bladder cancer.	Case Reports;Journal Article	Italy	Clin Exp Rheumatol	1994	anti-inflammatory agents, non-steroidal, bcg vaccine
9396616	cancer vaccines.	Journal Article;Review	United Kingdom	Anticancer Drugs	1998	antigens, neoplasm, cancer vaccines, vaccines, dna
9095325	cellular cancer vaccine induces delayed-type hypersensitivity reaction and augments antibody response to tumor-associated carbohydrate antigens (sialyl le(a), sialyl le(x), gd3 and gm2) better than soluble lysate cancer vaccine.	Journal Article;Research Support, Non-U.S. Gov't	United Kingdom	Anticancer Drugs	1997	adjuvants, immunologic, antibodies, monoclonal, antibodies, neoplasm, antigens, surface, antigens, tumor-associated, carbohydrate, bcg vaccine, cancer vaccines, gangliosides, immunoglobulin g
9717086	combination therapy with fumagillin and vaccination with tumor-derived antigenic peptides in b16 melanoma-transplanted mice.	Journal Article	United Kingdom	Int J Immunopharmacol	1998	anti-bacterial agents, antigens, neoplasm, b7-1 antigen, cancer vaccines, cyclohexanes, fatty acids, unsaturated, sesquiterpenes, fumagillin
10607846	discovery of new anti-cancer agents.	Journal Article	Italy	Forum (Genova)	2000	angiogenesis inhibitors, antineoplastic agents, cancer vaccines
10210443	effects of acetylic salicylic acid and pentoxifylline on the efficacy of intravesical bcg therapy in orthotopic murine bladder cancer (mb49).	Journal Article;Research Support, Non-U.S. Gov't	United States of America	J Urol	1999	adjuvants, immunologic, anti-inflammatory agents, non-steroidal, bcg vaccine, phosphodiesterase inhibitors, aspirin, pentoxifylline
10188727	a comparison of an anti-gastrin antibody and cytotoxic drugs in the therapy of human gastric ascites in scid mice.	Comparative Study;Journal Article	United States of America	Int J Cancer	1999	antibodies, monoclonal, cancer vaccines, diphtheria toxoid, gastrins, gastrin immunogen, leucovorin, fluorouracil
10662483	recent progress in biomolecular engineering.	Journal Article;Review	United States of America	Biotechnol Prog	2000	anti-bacterial agents, antibodies, enzymes, immunotoxins, peptide library, vaccines, synthetic
11772232	innovative treatments for non-small cell lung cancer.	Journal Article;Review	United Kingdom	Expert Opin Investig Drugs	2002	angiogenesis inhibitors, antineoplastic agents, cancer vaccines
11757799	immunization against tumor cell surface complement-regulatory proteins.	Journal Article;Review	United Kingdom	Curr Opin Investig Drugs	2002	105ad7 antibody, antibodies, anti-idiotypic, antibodies, monoclonal, antigens, cd, cd46 protein, human, cd55 antigens, cd59 antigens, cancer vaccines, complement inactivator proteins, complement membrane attack complex, membrane cofactor protein, membrane glycoproteins, complement system proteins, complement c3-c5 convertases
11517563	[tuberculosis control strategy in the 21st century in japan--for elimination of tuberculosis in japan].	Lecture	Japan	Kekkaku	2001	bcg vaccine
11383204	[application of novel drug delivery system, fusogenic liposome, for cancer therapy].	English Abstract;Journal Article;Review	Japan	Gan To Kagaku Ryoho	2001	antineoplastic agents, cancer vaccines, liposomes
11164109	dendritic cells derived from multiple myeloma patients efficiently internalize different classes of myeloma protein.	Journal Article;Research Support, Non-U.S. Gov't;Research Support, U.S. Gov't, Non-P.H.S.;Research Support, U.S. Gov't, P.H.S.	Netherlands	Exp Hematol	2001	antigens, neoplasm, cancer vaccines, immunoglobulin a, immunoglobulin g, immunoglobulin kappa-chains, myeloma proteins, recombinant proteins, interleukin-4, granulocyte-macrophage colony-stimulating factor, chloroquine
12447643	two cases of acute polyarthritis secondary to intravesical bcg adjuvant therapy for superficial bladder cancer.	Case Reports;Journal Article	Germany	Clin Rheumatol	2003	anti-inflammatory agents, non-steroidal, bcg vaccine, thiazines, thiazoles, meloxicam, indomethacin
12223076	potential of fumarate reductase as a novel therapeutic target in helicobacter pylori infection.	Journal Article;Review	United Kingdom	Expert Opin Ther Targets	2005	anthelmintics, anti-bacterial agents, antibodies, bacterial, bacterial proteins, bacterial vaccines, enzyme inhibitors, protein subunits, succinate dehydrogenase
12150706	new strategies for the prevention and treatment of helicobacter pylori infection.	Journal Article;Review	United Kingdom	Expert Opin Investig Drugs	2003	anti-bacterial agents, bacterial vaccines, proton pump inhibitors, vaccines, synthetic
12054066	cancer vaccines, a critical review--part ii.	Journal Article;Review	United Kingdom	Curr Opin Investig Drugs	2002	antigens, tumor-associated, carbohydrate, cancer vaccines, sialyl-tn antigen-keyhole-limpet hemocyanin conjugate, hemocyanins
12054065	cancer vaccines, a critical review--part i.	Journal Article;Review	United Kingdom	Curr Opin Investig Drugs	2002	cancer vaccines
11994441	protective antitumor immunity induced by a costimulatory thalidomide analog in conjunction with whole tumor cell vaccination is mediated by increased th1-type immunity.	Journal Article;Research Support, Non-U.S. Gov't	United States of America	J Immunol	2002	adjuvants, immunologic, antigens, cd, b7-1 antigen, b7-2 antigen, cancer vaccines, cd86 protein, mouse, cytokines, growth inhibitors, histocompatibility antigens class i, membrane glycoproteins, thalidomide, interferon-gamma
11984066	immunotherapy of tumors with vaccines based on xenogeneic homologous molecules.	Journal Article;Review	United Kingdom	Anticancer Drugs	2002	cancer vaccines
14998568	novel systemic therapies for breast cancer.	Comparative Study;Journal Article;Review	Netherlands	Surg Oncol	2004	antibodies, monoclonal, antineoplastic agents, hormonal, cancer vaccines, immunologic factors, selective estrogen receptor modulators
14747048	novel approaches to treat asymptomatic, hormone-naive patients with rising prostate-specific antigen after primary treatment for prostate cancer.	Journal Article;Research Support, Non-U.S. Gov't;Review	United States of America	Urology	2004	androgens, anti-inflammatory agents, non-steroidal, antigens, neoplasm, antineoplastic agents, cancer vaccines, cyclooxygenase 2 inhibitors, cyclooxygenase inhibitors, cytokines, endothelin a receptor antagonists, isoenzymes, membrane proteins, neoplasm proteins, oligonucleotides, antisense, receptors, cytoplasmic and nuclear, transcription factors, vitamin d, cyclooxygenase 2, ptgs2 protein, hum…
12772505	monoclonal antibodies to two epitopes of beta-human chorionic gonadotropin for the treatment of cancer.	Journal Article;Review	United Kingdom	Curr Opin Mol Ther	2003	antibodies, monoclonal, cancer vaccines, chorionic gonadotropin, epitopes
12653405	intraperitoneal oncolytic and tumor vaccination therapy with replication-competent recombinant virus: the herpes paradigm.	Journal Article;Research Support, Non-U.S. Gov't;Research Support, U.S. Gov't, P.H.S.;Review	United Arab Emirates	Curr Gene Ther	2003	cancer vaccines, cytokines
12643015	cancer drug development in europe: a selection of new agents under development at the european drug development network.	Journal Article;Review	United Kingdom	Cancer Invest	2003	angiogenesis inhibitors, antibodies, monoclonal, antineoplastic agents, cancer vaccines, enzyme inhibitors, neoplasm proteins
15648944	anti-angiogenic vaccines as a treatment modality for cancer.	Journal Article;Review	United Kingdom	Curr Opin Investig Drugs	2005	angiogenesis inhibitors, cancer vaccines
15496276	granulocyte-macrophage-colony-stimulating factor and other cytokines: as adjuncts to cancer immunotherapy, stem cell transplantation, and vaccines.	Journal Article;Review	United States of America	Curr Hematol Rep	2006	cancer vaccines, colony-stimulating factors, cytokines, recombinant proteins, granulocyte-macrophage colony-stimulating factor
15197352	microbial-based therapy of cancer: a new twist to age old practice.	Journal Article;Research Support, Non-U.S. Gov't;Review	United States of America	Cancer Biol Ther	2005	cancer vaccines
15014351	emerging antibody-targeted therapy in leukemia and lymphoma: current concepts and clinical implications.	Journal Article;Review	United Kingdom	Anticancer Drugs	2004	antibodies, neoplasm, cancer vaccines
16461205	osteoarticular side effects of bcg therapy.	Journal Article;Review	France	Joint Bone Spine	2006	adjuvants, immunologic, bcg vaccine
16220289	reactive arthritis following bcg immunotherapy for urinary bladder carcinoma: a systematic review.	Journal Article;Review;Systematic Review	Germany	Rheumatol Int	2006	bcg vaccine
16101444	synthetic oligodeoxynucleotides containing deoxycytidyl-deoxyguanosine dinucleotides (cpg odns) and modified analogs as novel anticancer therapeutics.	Journal Article;Review	United Arab Emirates	Curr Pharm Des	2005	antineoplastic agents, cancer vaccines, deoxycytosine nucleotides, deoxycytidylyl-(3'-5')-deoxyguanosine, deoxyguanosine
16027518	novel treatment strategies in clear-cell metastatic renal cell carcinoma.	Journal Article;Review	United Kingdom	Anticancer Drugs	2006	angiogenesis inhibitors, antibodies, monoclonal, cancer vaccines, protein kinase inhibitors, vascular endothelial growth factor a, receptors, vascular endothelial growth factor, raf kinases
15988911	vaccine therapy for non-hodgkin's lymphoma and other b-cell malignancies.	Journal Article;Review	United Kingdom	Curr Opin Investig Drugs	2005	cancer vaccines
15988909	tumor immunotherapy: preclinical and clinical activity of anti-ctla4 antibodies.	Journal Article;Review	United Kingdom	Curr Opin Investig Drugs	2005	antibodies, monoclonal, antigens, cd, antigens, differentiation, ctla-4 antigen, ctla4 protein, human, cancer vaccines, vaccines, subunit
15842146	[comparative study on effect of astragulus injection and interleukin-2 in enhancing anti-tumor metastasis action of dendrite cells].	Comparative Study;Journal Article	China	Zhongguo Zhong Xi Yi Jie He Za Zhi	2005	cancer vaccines, drugs, chinese herbal, histocompatibility antigens class i, interleukin-2, interleukin-4
17209522	new strategies to improve the efficacy of colorectal cancer vaccines: from bench to bedside.	Journal Article;Review	United Kingdom	Curr Opin Investig Drugs	2007	antigens, neoplasm, cancer vaccines
17201179	in vitro biocompatibility between mitomycin-c (mmc) and bacillus calmette-guerin (bcg).	Journal Article	Greece	Anticancer Res	2007	antibiotics, antineoplastic, bcg vaccine, mitomycin
17135321	long-lasting decrease in viremia in macaques chronically infected with simian immunodeficiency virus sivmac251 after therapeutic dna immunization.	Journal Article;Research Support, N.I.H., Intramural	United States of America	J Virol	2007	anti-retroviral agents, antigens, viral, saids vaccines, vaccines, dna, viral vaccines
16920824	possible therapeutic vaccine strategy against human immunodeficiency virus escape from reverse transcriptase inhibitors studied in hla-a2 transgenic mice.	Journal Article;Research Support, N.I.H., Intramural	United States of America	J Virol	2006	aids vaccines, epitopes, hla-a2 antigen, reverse transcriptase inhibitors, hiv reverse transcriptase
16827602	human papillomavirus quadrivalent (types 6, 11, 16, 18) recombinant vaccine (gardasil).	Journal Article;Review	New Zealand	Drugs	2006	human papillomavirus recombinant vaccine quadrivalent, types 6, 11, 16, 18, papillomavirus vaccines, vaccines, synthetic
16679849	new drugs in prostate cancer.	Journal Article;Research Support, Non-U.S. Gov't;Review	United States of America	Curr Opin Urol	2006	androgen antagonists, angiogenesis inhibitors, antibodies, monoclonal, antineoplastic agents, antineoplastic agents, hormonal, cancer vaccines
16670731	[the immunotherapy potential of agonistic anti-cd137 (4-1bb) monoclonal antibodies for malignancies and chronic viral diseases].	Comparative Study;Journal Article;Review	Spain	An Sist Sanit Navar	2006	antibodies, monoclonal, antigens, cd, antigens, differentiation, antineoplastic agents, ctla-4 antigen, ctla4 protein, human, cancer vaccines, ctla4 protein, mouse, cytokines, receptors, nerve growth factor, receptors, tumor necrosis factor, tnfrsf9 protein, human, tnfrsf9 protein, mouse, tumor necrosis factor receptor superfamily, member 9, viral vaccines
16613732	glycoscience -- a new frontier in rational drug design.	Journal Article;Review	Poland	Acta Pharm	2006	anti-infective agents, glycoproteins, proteoglycans, vaccines
16611203	chemoprevention in gastrointestinal cancers: current status.	Journal Article;Review	United Kingdom	Basic Clin Pharmacol Toxicol	2006	anti-inflammatory agents, non-steroidal, hepatitis b vaccines, aspirin
16458434	hormone refractory prostate cancer: management and advances.	Journal Article;Research Support, Non-U.S. Gov't;Review	Netherlands	Cancer Treat Rev	2006	androgen antagonists, antineoplastic agents, hormonal, antineoplastic agents, phytogenic, cancer vaccines, enzyme inhibitors, oligonucleotides, antisense, taxoids, docetaxel
16446177	the role of regulatory t lymphocytes in the induced immune response mediated by biological vaccines.	Journal Article;Research Support, Non-U.S. Gov't;Review	Netherlands	Immunobiology	2009	biomarkers, tumor, cancer vaccines
18068668	development of amphiphilic gamma-pga-nanoparticle based tumor vaccine: potential of the nanoparticulate cytosolic protein delivery carrier.	Journal Article;Research Support, Non-U.S. Gov't	United States of America	Biochem Biophys Res Commun	2008	cancer vaccines, drug carriers, proteins, polyglutamic acid
18024634	follicular nhl: from antibodies and vaccines to graft-versus-lymphoma effects.	Journal Article;Review	United States of America	Hematology Am Soc Hematol Educ Program	2009	antibodies, monoclonal, antibodies, monoclonal, murine-derived, antineoplastic agents, cancer vaccines, myeloablative agonists, rituximab
17724448	pathobiology of transforming growth factor beta in cancer, fibrosis and immunologic disease, and therapeutic considerations.	Journal Article;Research Support, Non-U.S. Gov't;Review	United States of America	Lab Invest	2008	cancer vaccines, transforming growth factor beta, transforming growth factor beta1
17720490	enhanced efficacy in anti-tumour activity by combined therapy of recombinant fgfr-1 related angiogenesis and low-dose cytotoxic agent.	Journal Article;Research Support, Non-U.S. Gov't	United Kingdom	Eur J Cancer	2007	angiogenesis inhibitors, cancer vaccines, recombinant proteins, deoxycytidine, receptor, fibroblast growth factor, type 1, gemcitabine
17473521	[bio-nanocapsules for in vivo pinpoint drug delivery].	English Abstract;Journal Article;Research Support, Non-U.S. Gov't;Review	Japan	Yakugaku Zasshi	2007	antineoplastic agents, hepatitis b surface antigens, hepatitis b vaccines, liposomes, nanocapsules, rna, small interfering, vaccines, synthetic
17264756	treatment options for relapsed small-cell lung cancer.	Journal Article;Review	United Kingdom	Anticancer Drugs	2007	angiogenesis inhibitors, antineoplastic agents, cancer vaccines, matrix metalloproteinase inhibitors, topoisomerase ii inhibitors, vascular endothelial growth factor a
19025121	the role of membrane complement regulatory proteins in cancer immunotherapy.	Journal Article;Research Support, N.I.H., Extramural;Research Support, Non-U.S. Gov't;Review	United States of America	Adv Exp Med Biol	2008	antibodies, monoclonal, antigens, cd, cd55 antigens, cd59 antigens, cancer vaccines, oligonucleotides, antisense, rna, small interfering, complement system proteins
18794138	dna vaccination controls her-2+ tumors that are refractory to targeted therapies.	Journal Article;Research Support, N.I.H., Extramural	United States of America	Cancer Res	2008	antibodies, monoclonal, cancer vaccines, quinazolines, tyrphostins, vaccines, dna, rtki cpd, receptor, erbb-2, gefitinib
18773608	[prevention of papillomavirus-associated cancer].	English Abstract;Journal Article	Italy	Ann Ig	2008	papillomavirus vaccines
18449519	[experimental treatment of malignant melanoma and its rationale].	English Abstract;Journal Article;Review	Germany	Hautarzt	2008	antibodies, monoclonal, antigens, cd, antineoplastic agents, ctla-4 antigen, ctla4 protein, human, cancer vaccines, drugs, investigational
18370192	overview of drug delivery and alternative methods to electroporation.	Comparative Study;Journal Article;Review	United States of America	Methods Mol Biol	2008	analgesics, anesthetics, anti-bacterial agents, antineoplastic agents, vaccines, subunit
18352844	immunotherapy for gastrointestinal cancer: current status and strategies for improving efficacy.	Journal Article;Research Support, Non-U.S. Gov't;Review	United Kingdom	Expert Opin Biol Ther	2008	antibodies, antigens, neoplasm, cancer vaccines, immunologic factors
18335655	treatment approaches for advanced cutaneous melanoma.	Journal Article;Review	United States of America	J Drugs Dermatol	2008	cancer vaccines
18257611	human papillomavirus types 16 and 18 vaccine (recombinant, as04 adjuvanted, adsorbed) [cervarix].	Journal Article;Review	New Zealand	Drugs	2008	papillomavirus vaccines, vaccines, synthetic, human papillomavirus vaccine, l1 type 16, 18
19916730	discontinued biological drugs in 2008.	Journal Article	United Kingdom	Expert Opin Biol Ther	2010	anti-infective agents, antineoplastic agents, antirheumatic agents, biological products, hypoglycemic agents, vaccines
19888329	protection of stem cell-derived lymphocytes in a primate aids gene therapy model after in vivo selection.	Journal Article;Research Support, N.I.H., Extramural	United States of America	PLoS One	2010	aids vaccines
19538172	wt1 peptide vaccine as a paradigm for "cancer antigen-derived peptide"-based immunotherapy for malignancies: successful induction of anti-cancer effect by vaccination with a single kind of wt1 peptide.	Journal Article;Research Support, Non-U.S. Gov't;Review	Netherlands	Anticancer Agents Med Chem	2009	antigens, neoplasm, cancer vaccines, peptides, wt1 proteins
19199912	current constructs and targets in clinical development for antibody-based cancer therapy.	Journal Article;Research Support, Non-U.S. Gov't;Review	United Arab Emirates	Curr Drug Targets	2009	antibodies, antibodies, anti-idiotypic, cancer vaccines, immunotoxins, recombinant fusion proteins
21211321	[effect of hpv16 peptide vaccine in combination with paclitaxel-cisplatin chemotherapy on cervical cancer in vitro and in vivo].	English Abstract;Journal Article;Research Support, Non-U.S. Gov't	China	Zhonghua Yi Xue Za Zhi	2011	papillomavirus vaccines, paclitaxel, cisplatin
21154120	anti-gitr antibodies--potential clinical applications for tumor immunotherapy.	Journal Article;Review	United Kingdom	Curr Opin Investig Drugs	2011	cancer vaccines, glucocorticoid-induced tnfr-related protein, receptors, nerve growth factor, receptors, tumor necrosis factor, tnfrsf18 protein, human
21142263	quadrivalent human papillomavirus (types 6, 11, 16, 18) recombinant vaccine (gardasil®): a review of its use in the prevention of premalignant genital lesions, genital cancer and genital warts in women.	Journal Article;Review	New Zealand	Drugs	2011	human papillomavirus recombinant vaccine quadrivalent, types 6, 11, 16, 18, papillomavirus vaccines
21074057	immune checkpoint proteins: a new therapeutic paradigm for cancer--preclinical background: ctla-4 and pd-1 blockade.	Journal Article;Review	United States of America	Semin Oncol	2010	antibodies, monoclonal, antigens, cd, apoptosis regulatory proteins, ctla-4 antigen, ctla4 protein, human, cancer vaccines, ctla4 protein, mouse, pdcd1 protein, human, programmed cell death 1 receptor
20931548	[treatment of acute iatrogenic cystitis secondary to bladder chemo-immuno-instillation or pelvic radiotherapy].	English Abstract;Journal Article	United States of America	Urologia	2011	adjuvants, immunologic, anti-inflammatory agents, antibiotics, antineoplastic, bcg vaccine, mitomycin, hyaluronic acid
20820960	maintenance and consolidation strategies in non-hodgkin's lymphoma: a review of the data.	Journal Article;Review	United States of America	Curr Oncol Rep	2011	antibodies, monoclonal, antibodies, monoclonal, murine-derived, cancer vaccines, indoles, rituximab, ibritumomab tiuxetan, thalidomide, everolimus, protein-tyrosine kinases, lenalidomide, tositumomab i-131, enzastaurin, sirolimus
20634349	vaccination against the extra domain-b of fibronectin as a novel tumor therapy.	Journal Article;Research Support, Non-U.S. Gov't	United States of America	FASEB J	2010	antibodies, monoclonal, cancer vaccines, fibronectins
20384522	vaccines as early therapeutic interventions for cancer therapy: neutralising the immunosuppressive tumour environment and increasing t cell avidity may lead to improved responses.	Journal Article;Research Support, Non-U.S. Gov't;Review	United Kingdom	Expert Opin Biol Ther	2010	cancer vaccines
20214497	her2 as a target for breast cancer therapy.	Journal Article;Research Support, Non-U.S. Gov't;Review	United Kingdom	Expert Opin Biol Ther	2010	antibodies, monoclonal, antibodies, monoclonal, humanized, antineoplastic agents, cancer vaccines, protein kinase inhibitors, quinazolines, lapatinib, erbb2 protein, human, receptor, erbb-2, trastuzumab
22767524	sapho syndrome with bacillus calmette-guerin (bcg) immunotherapy for bladder cancer.	Case Reports;Journal Article	United Kingdom	BMJ Case Rep	2013	bcg vaccine
20000868	association between drug and vaccine use and acute immune thrombocytopenia in childhood: a case-control study in italy.	Journal Article;Multicenter Study	New Zealand	Drug Saf	2010	anti-bacterial agents, anti-inflammatory agents, non-steroidal, expectorants, measles-mumps-rubella vaccine, acetaminophen
19858710	is gemcitabine an option in bcg-refractory nonmuscle-invasive bladder cancer? a single-arm prospective trial.	Clinical Trial, Phase II;Journal Article;Multicenter Study	United Kingdom	Anticancer Drugs	2010	antimetabolites, antineoplastic, bcg vaccine, deoxycytidine, gemcitabine
22232932	[the role of alternative lengthening of telomeres mechanisms in carcinogenesis and prospects for using an anti-telomerase drugs in malignant tumors treatment].	English Abstract;Journal Article;Review	Russia	Tsitologiia	2012	antineoplastic agents, cancer vaccines, enzyme inhibitors, telomerase
22093229	cell delivery of therapeutic nanoparticles.	Journal Article;Research Support, N.I.H., Extramural;Research Support, Non-U.S. Gov't	Netherlands	Prog Mol Biol Transl Sci	2012	vaccines
21991844	[b hepatitis vaccination evaluated in population of non-medical staff members].	English Abstract;Journal Article	Poland	Pol Merkur Lekarski	2011	hepatitis b vaccines
21975464	the oncolytic adenovirus adδδ enhances selective cancer cell killing in combination with dna-damaging drugs in pancreatic cancer models.	Journal Article;Research Support, Non-U.S. Gov't	United Kingdom	Gene Ther	2012	antineoplastic agents, viral vaccines, dl1520
21944423	future innovative therapies to treat upper gastrointestinal bleeding.	Journal Article;Review	United States of America	Gastrointest Endosc Clin N Am	2012	anti-inflammatory agents, non-steroidal, gastrointestinal agents, vaccines
21741824	melanoma antigen family a identified by the bimodality index defines a subset of triple negative breast cancers as candidates for immune response augmentation.	Journal Article;Research Support, Non-U.S. Gov't	United Kingdom	Eur J Cancer	2012	cancer vaccines, magea1 protein, human, melanoma-specific antigens, receptors, estrogen, receptors, progesterone, erbb2 protein, human, receptor, erbb-2
21607018	targeting nicotine addiction: the possibility of a therapeutic vaccine.	Journal Article;Review	New Zealand	Drug Des Devel Ther	2011	vaccines, nicotine
21403517	human papillomavirus in head and neck cancers: biology, prognosis, hope of treatment, and vaccines.	Journal Article;Review	United Kingdom	Anticancer Drugs	2011	papillomavirus vaccines
21395359	as04-adjuvanted human papillomavirus (hpv) types 16 and 18 vaccine (cervarix®): a review of its use in the prevention of premalignant cervical lesions and cervical cancer causally related to certain oncogenic hpv types.	Journal Article;Review	New Zealand	Drugs	2011	aso4 mixture, adjuvants, immunologic, lipid a, papillomavirus vaccines, vaccines, synthetic, human papillomavirus vaccine, l1 type 16, 18, aluminum hydroxide
21173604	neoadjuvant and adjuvant strategies in renal cell carcinoma: more questions than answers.	Journal Article;Research Support, Non-U.S. Gov't;Review	United Kingdom	Anticancer Drugs	2011	adjuvants, immunologic, antineoplastic agents, cancer vaccines
21121644	enhancement of the immunogenicity of synthetic carbohydrate vaccines by chemical modifications of stn antigen.	Journal Article;Research Support, Non-U.S. Gov't	United States of America	ACS Chem Biol	2011	antigens, tumor-associated, carbohydrate, cancer vaccines, carbohydrates, immunoglobulin g, immunoglobulin m, vaccines, synthetic, sialosyl-tn antigen
23199967	therapy of human papillomavirus-related disease.	Journal Article;Research Support, Non-U.S. Gov't;Review	Netherlands	Vaccine	2013	antiviral agents, papillomavirus vaccines
22941039	concomitant combination of active immunotherapy and carboplatin- or paclitaxel-based chemotherapy improves anti-tumor response.	Journal Article;Research Support, Non-U.S. Gov't	Germany	Cancer Immunol Immunother	2013	cancer vaccines, epidermal growth factor, ovalbumin, carboplatin, paclitaxel
22922209	cancer vaccines and immunotherapeutics: challenges for pricing, reimbursement and market access.	Journal Article	United States of America	Hum Vaccin Immunother	2013	cancer vaccines
22855148	clinical safety of induced ctl infusion through recombinant adeno-associated virus-transfected dendritic cell vaccination in chinese cancer patients.	Clinical Trial;Journal Article;Research Support, Non-U.S. Gov't	Italy	Clin Transl Oncol	2013	cancer vaccines
22824081	[acute arthritis secondary to intravesical bacillus calmette-guérin for bladder cancer].	Journal Article;Review;Systematic Review	Spain	Actas Urol Esp	2013	adjuvants, immunologic, bcg vaccine
22772390	is an hiv vaccine possible?	Journal Article	United States of America	J Acquir Immune Defic Syndr	2012	aids vaccines, anti-hiv agents
22645748	[recent advance in carbohydrate-based cancer vaccines].	English Abstract;Journal Article;Review	China	Yao Xue Xue Bao	2013	antigens, tumor-associated, carbohydrate, cancer vaccines, carbohydrates, epitopes, t-lymphocyte, glycoconjugates, oligosaccharides
22630596	carcinoembryonic antigen (cea)-based cancer vaccines: recent patents and antitumor effects from experimental models to clinical trials.	Evaluation Study;Journal Article;Research Support, Non-U.S. Gov't;Review	United Arab Emirates	Recent Pat Anticancer Drug Discov	2013	antineoplastic agents, cancer vaccines, carcinoembryonic antigen
22595056	the potential beneficial effects of drugs on the immune response to vaccination.	Journal Article;Research Support, Non-U.S. Gov't;Review	United States of America	Semin Oncol	2012	antineoplastic agents, cancer vaccines
22522582	[strategy in advanced castration-resistant prostate cancer].	Journal Article;Review	France	Bull Cancer	2013	androgen antagonists, androstadienes, antibodies, monoclonal, humanized, antineoplastic agents, bone density conservation agents, cancer vaccines, diphosphonates, imidazoles, taxoids, tissue extracts, docetaxel, estramustine, denosumab, cabazitaxel, zoledronic acid, sipuleucel-t, abiraterone acetate
22449781	enhancing cancer immunotherapy by intracellular delivery of cell-penetrating peptides and stimulation of pattern-recognition receptor signaling.	Journal Article;Research Support, N.I.H., Extramural;Review	United States of America	Adv Immunol	2012	cancer vaccines, cell-penetrating peptides, receptors, pattern recognition, vaccines, subunit, vaccines, synthetic
22366114	vaccines in non-small cell lung cancer: rationale, combination strategies and update on clinical trials.	Journal Article;Review	Netherlands	Crit Rev Oncol Hematol	2012	antigens, neoplasm, cancer vaccines
22323530	genital human papillomavirus infections: current and prospective therapies.	Journal Article;Review	United Kingdom	J Gen Virol	2012	antiviral agents, papillomavirus vaccines
22201909	blocking ido activity to enhance anti-tumor immunity.	Journal Article;Review	Singapore	Front Biosci (Elite Ed)	2012	cancer vaccines, enzyme inhibitors, indoleamine-pyrrole 2,3,-dioxygenase
24365500	[what’s new in dermato-oncology?].	English Abstract;Journal Article;Review	France	Ann Dermatol Venereol	2014	antibodies, monoclonal, cancer vaccines, drugs, investigational, enzyme inhibitors
24183654	anti-tumor activity of a peptide combining patterns of insect alloferons and mammalian immunoglobulins in naïve and tumor antigen vaccinated mice.	Journal Article;Research Support, Non-U.S. Gov't	Netherlands	Int Immunopharmacol	2014	alloferon, antigens, neoplasm, antineoplastic agents, cancer vaccines, immunoglobulins, peptides, allostatine
23886459	drugs and cancer: an analysis of the french pharmacovigilance database.	Journal Article	France	Therapie	2013	adrenal cortex hormones, anti-hiv agents, antirheumatic agents, hepatitis b vaccines, hormones, hydroxymethylglutaryl-coa reductase inhibitors, immunosuppressive agents, mitoxantrone, hydroxyurea
23816569	reactive arthritis induced by intravesical bcg therapy for bladder cancer: our clinical experience and systematic review of the literature.	Journal Article;Review;Systematic Review	Netherlands	Autoimmun Rev	2014	anti-inflammatory agents, non-steroidal, bcg vaccine, hla-b27 antigen, phb2 protein, human, prohibitins
23737309	vaccination of diffuse large b- cell lymphoma patients with antigen-primed dendritic cells.	Comparative Study;Journal Article;Research Support, Non-U.S. Gov't	Iran	Acta Med Iran	2013	cancer vaccines
23728352	immunogenicity of dendritic cells pulsed with mage3, survivin and b-cell maturation antigen mrna for vaccination of multiple myeloma patients.	Clinical Trial, Phase I;Journal Article;Research Support, Non-U.S. Gov't	Germany	Cancer Immunol Immunother	2013	antigens, neoplasm, b-cell maturation antigen, birc5 protein, human, cd3 complex, cancer vaccines, inhibitor of apoptosis proteins, magea3 protein, human, neoplasm proteins, rna, messenger, survivin, hemocyanins, keyhole-limpet hemocyanin
23650874	role of immunotherapy in castration-resistant prostate cancer (crpc).	Journal Article;Review	United Kingdom	BJU Int	2014	antibodies, monoclonal, antibodies, monoclonal, humanized, cancer vaccines, ipilimumab, membrane glycoproteins, pdcd1 protein, human, prostvac, psma adc, programmed cell death 1 receptor, tg4010, tissue extracts, sipuleucel-t
23545045	cancer immunotherapy: present status, future perspective, and a new paradigm of peptide immunotherapeutics.	Journal Article;Review	United States of America	Discov Med	2013	antibodies, monoclonal, humanized, antineoplastic agents, cancer vaccines, peptides, vaccines, subunit, protein-tyrosine kinases
23351086	intravesical bacille calmette-guérin (bcg) in immunologically compromised patients with bladder cancer.	Journal Article	United Kingdom	BJU Int	2013	adjuvants, immunologic, bcg vaccine
23293858	antibody-based candidate therapeutics against hiv-1: implications for virus eradication and vaccine design.	Journal Article;Research Support, N.I.H., Intramural;Review	United Kingdom	Expert Opin Biol Ther	2013	aids vaccines, hiv antibodies, hiv envelope protein gp120, hiv envelope protein gp41, vaccines, synthetic
23289598	oncolytic measles virus strains as novel anticancer agents.	Journal Article;Research Support, N.I.H., Extramural;Review	United Kingdom	Expert Opin Biol Ther	2015	antineoplastic agents, measles vaccine
23104344	enhancement of gene gun-induced vaccine-specific cytotoxic t-cell response by administration of chemotherapeutic drugs.	Journal Article	United States of America	Methods Mol Biol	2013	antineoplastic agents, vaccines, deoxycytidine, gemcitabine
25556583	cancer chemoprevention: much has been done, but there is still much to do. state of the art and possible new approaches.	Journal Article;Review	United States of America	Mol Oncol	2016	anti-inflammatory agents, non-steroidal, aromatase inhibitors, cancer vaccines, estrogen receptor modulators, metformin
25519074	the potential role of immunotherapy to treat colorectal cancer.	Journal Article;Review	United Kingdom	Expert Opin Investig Drugs	2015	antibodies, monoclonal, cancer vaccines, cytokines
25502982	phase ii trial of combination therapy of gemcitabine plus anti-angiogenic vaccination of elpamotide in patients with advanced or recurrent biliary tract cancer.	Clinical Trial, Phase II;Journal Article;Research Support, Non-U.S. Gov't	United States of America	Invest New Drugs	2016	antimetabolites, antineoplastic, cancer vaccines, peptide fragments, vascular endothelial growth factor a, arginyl-phenylalanyl-valyl-prolyl-aspartyl-glycyl-asparagyl-arginyl-isoleucine, deoxycytidine, vascular endothelial growth factor receptor-2, gemcitabine
25457277	human cd14+ cells loaded with paclitaxel inhibit in vitro cell proliferation of glioblastoma.	Journal Article;Research Support, Non-U.S. Gov't	United Kingdom	Cytotherapy	2016	antineoplastic agents, cancer vaccines, culture media, conditioned, lipopolysaccharide receptors, paclitaxel
25335335	[in vitro anti-tumor effect of human dendritic cells vaccine induced by astragalus polysacharin: an experimental study].	English Abstract;Journal Article;Research Support, Non-U.S. Gov't	China	Zhongguo Zhong Xi Yi Jie He Za Zhi	2015	cancer vaccines, drugs, chinese herbal, ifng protein, human, interleukin-12, interferon-gamma
25320372	are we nearing an era of chemotherapy-free management of indolent lymphoma?	Editorial;Research Support, Non-U.S. Gov't;Review	United States of America	Clin Cancer Res	2015	antibodies, monoclonal, antibodies, monoclonal, murine-derived, antigens, differentiation, b-lymphocyte, antineoplastic agents, cancer vaccines, rituximab
25223833	anti-metastatic immunotherapy based on mucosal administration of flagellin and immunomodulatory p10.	Journal Article;Research Support, Non-U.S. Gov't	United States of America	Immunol Cell Biol	2015	antigens, bacterial, cancer vaccines, glycoproteins, interleukin-12 subunit p40, myd88 protein, mouse, myeloid differentiation factor 88, p10 peptide, paracoccidioides brasiliensis, peptide fragments, toll-like receptor 5, flagellin, interferon-gamma, caspase 1
25205401	a subtraction tolerization method of immunization allowed for wilms' tumor protein-1 (wt1) identification in melanoma and discovery of an antitumor peptide sequence.	Journal Article;Research Support, Non-U.S. Gov't	Netherlands	J Immunol Methods	2015	antibodies, neoplasm, biomarkers, tumor, cancer vaccines, peptides, wt1 proteins
25148289	immunotherapy: is a minor god yet in the pantheon of treatments for lung cancer?	Journal Article;Research Support, Non-U.S. Gov't;Review	United Kingdom	Expert Rev Anticancer Ther	2015	antibodies, monoclonal, cancer vaccines
25022951	quadrivalent human papillomavirus (types 6, 11, 16, 18) recombinant vaccine (gardasil(®)): a review of its use in the prevention of premalignant anogenital lesions, cervical and anal cancers, and genital warts.	Journal Article;Research Support, Non-U.S. Gov't;Review	New Zealand	Drugs	2015	human papillomavirus recombinant vaccine quadrivalent, types 6, 11, 16, 18, papillomavirus vaccines
24918647	racotumomab - a novel anti-idiotype monoclonal antibody vaccine for the treatment of cancer.	Journal Article;Review	Spain	Drugs Today (Barc)	2014	antibodies, anti-idiotypic, antibodies, monoclonal, antibodies, monoclonal, murine-derived, cancer vaccines, g(m3) ganglioside, racotumomab, n-glycolylneuraminyllactosylceramide
24717627	progress in tuberculosis vaccine development and host-directed therapies--a state of the art review.	Journal Article;Research Support, N.I.H., Extramural;Research Support, Non-U.S. Gov't;Review	United Kingdom	Lancet Respir Med	2015	antitubercular agents, tuberculosis vaccines
24705500	potential anti-hpv and related cancer agents from marine resources: an overview.	Journal Article;Research Support, Non-U.S. Gov't;Review	Switzerland	Mar Drugs	2014	antineoplastic agents, antiviral agents, biological products, polysaccharides, vaccines
24674663	effects of varying antigens and adjuvant systems on the immunogenicity and safety of investigational tetravalent human oncogenic papillomavirus vaccines: results from two randomized trials.	Clinical Trial, Phase II;Clinical Trial, Phase III;Journal Article;Multicenter Study;Randomized Controlled Trial;Research Support, Non-U.S. Gov't	Netherlands	Vaccine	2014	adjuvants, immunologic, antibodies, viral, antigens, viral, drugs, investigational, papillomavirus vaccines, vaccines, virus-like particle, human papillomavirus vaccine, l1 type 16, 18
24524764	peptides for diagnosis and treatment of colorectal cancer.	Journal Article;Review	United Arab Emirates	Curr Med Chem	2015	hormones, peptides, receptors, peptide, vaccines, subunit
24510697	reactive arthritis induced by intravesical bcg therapy for bladder cancer.	Case Reports;Journal Article	United Kingdom	BMJ Case Rep	2015	bcg vaccine
24477411	immunotherapy for prostate cancer: recent developments and future challenges.	Journal Article;Review	Netherlands	Cancer Metastasis Rev	2015	androgens, antigens, neoplasm, cancer vaccines
26608647	gonadotropin-mediated chemoresistance: delineation of molecular pathways and targets.	Journal Article;Research Support, Non-U.S. Gov't	United Kingdom	BMC Cancer	2016	cancer vaccines, chorionic gonadotropin, il6 protein, human, interleukin-6, toll-like receptors, curcumin
26589398	novel therapeutic targets in advanced urothelial carcinoma.	Journal Article;Review	Netherlands	Crit Rev Oncol Hematol	2016	cancer vaccines, protein-tyrosine kinases, cisplatin
26499410	incidence of infection-associated cancers in italy and prevention strategies.	Journal Article;Review	Italy	Epidemiol Prev	2017	antiviral agents, viral vaccines
26469989	feasibility of cancer immunotherapy with wt1 peptide vaccination for solid and hematological malignancies in children.	Case Reports;Clinical Trial, Phase I;Clinical Trial, Phase II;Journal Article;Research Support, Non-U.S. Gov't	United States of America	Pediatr Blood Cancer	2016	adjuvants, immunologic, antineoplastic agents, cancer vaccines, oleic acids, peptides, wt1 proteins, wt1 protein, human, montanide isa 51, mannitol
26457651	an overview of early investigational drugs for the treatment of human papilloma virus infection and associated dysplasia.	Journal Article;Research Support, Non-U.S. Gov't;Review	United Kingdom	Expert Opin Investig Drugs	2016	antiviral agents, drugs, investigational, papillomavirus vaccines
26436571	oncolytic newcastle disease virus as a prospective anti-cancer therapy. a biologic agent with potential to break therapy resistance.	Journal Article;Review	United Kingdom	Expert Opin Biol Ther	2016	antineoplastic agents, biological factors, cancer vaccines
26187335	[immunological tumor therapy].	English Abstract;Journal Article;Review	Germany	Internist (Berl)	2016	antibodies, monoclonal, cancer vaccines, immunologic factors
26186692	development of membrane-bound gm-csf and il-18 as an effective tumor vaccine.	Journal Article;Research Support, Non-U.S. Gov't	United States of America	PLoS One	2016	cancer vaccines, interleukin-18, vaccines, synthetic, granulocyte-macrophage colony-stimulating factor
26006716	enhanced control of bladder-associated tumors using shrimp anti-lipopolysaccharide factor (salf) antimicrobial peptide as a cancer vaccine adjuvant in mice.	Journal Article;Research Support, Non-U.S. Gov't	Switzerland	Mar Drugs	2016	anti-infective agents, antimicrobial cationic peptides, arthropod proteins, cancer vaccines, ccl2 protein, mouse, chemokine ccl2, interleukins, lipopolysaccharides, peptides, tumor necrosis factor-alpha, vascular endothelial growth factor a, antilipopolysaccharide factor (limulus)
25982227	improvement of the immune efficacy of carbohydrate vaccines by chemical modification on the gm3 antigen.	Journal Article;Research Support, Non-U.S. Gov't	United Kingdom	Org Biomol Chem	2015	antigens, g(m3) ganglioside, vaccines
25933939	intratumoral injection of ifn-alpha dendritic cells after dacarbazine activates anti-tumor immunity: results from a phase i trial in advanced melanoma.	Clinical Trial, Phase I;Journal Article;Research Support, Non-U.S. Gov't	United Kingdom	J Transl Med	2016	antigens, neoplasm, ctag1b protein, human, cancer vaccines, interferon-alpha, membrane proteins, gp100 melanoma antigen, dacarbazine, monophenol monooxygenase
25889119	induction of tumor inhibitory anti-angiogenic response through immunization with interferon gamma primed placental endothelial cells: vallovax™.	Journal Article;Research Support, Non-U.S. Gov't	United Kingdom	J Transl Med	2016	cancer vaccines, interferon-gamma
25746315	approaches to improve development methods for therapeutic cancer vaccines.	Journal Article;Meta-Analysis	Netherlands	Immunol Lett	2015	cancer vaccines
28025978	immune targets and neoantigens for cancer immunotherapy and precision medicine.	Journal Article;Review	United Kingdom	Cell Res	2017	antigens, neoplasm, cancer vaccines
28004985	cyclophosphamide enhances anti-tumor effects of a fibroblast activation protein α-based dna vaccine in tumor-bearing mice with murine breast carcinoma.	Journal Article	United Kingdom	Immunopharmacol Immunotoxicol	2017	cancer vaccines, membrane proteins, vaccines, dna, cyclophosphamide, endopeptidases, serine endopeptidases, fibroblast activation protein alpha, gelatinases
27846725	[non-small cell lung cancer - from immunobiology to immunotherapy].	Journal Article;Review	Czechia	Klin Onkol	2017	antibodies, monoclonal, antibodies, monoclonal, humanized, antineoplastic agents, b7-h1 antigen, cd274 protein, human, ctla-4 antigen, cancer vaccines, ipilimumab, pdcd1 protein, human, programmed cell death 1 receptor, nivolumab, atezolizumab, pembrolizumab, tremelimumab
27812586	large-scale synthesis and structural analysis of a synthetic glycopeptide dendrimer as an anti-cancer vaccine candidate.	Journal Article	United Kingdom	Org Biomol Chem	2018	antigens, tumor-associated, carbohydrate, cancer vaccines, dendrimers, glycopeptides, tn antigen, vaccines, synthetic
27802061	the importance of correctly timing cancer immunotherapy.	Journal Article;Review	United Kingdom	Expert Opin Biol Ther	2017	antineoplastic agents, cancer vaccines, immunologic factors
27701987	efficacy and safety of bladder hydrodistension for decreased bladder capacity induced by intravesical bcg therapy.	Journal Article	Sweden	Scand J Urol	2017	adjuvants, immunologic, bcg vaccine, water
27623999	novel immunotherapy in the treatment of advanced non-small cell lung cancer.	Journal Article;Review	United Kingdom	Expert Rev Clin Pharmacol	2017	antibodies, monoclonal, biomarkers, tumor, cancer vaccines
27380866	synthesis and immunological evaluation of muc1 glycopeptide conjugates bearing n-acetyl modified stn derivatives as anticancer vaccines.	Journal Article	United Kingdom	Org Biomol Chem	2018	antigens, tumor-associated, carbohydrate, cancer vaccines, glycopeptides, immune sera, mucin-1, sialosyl-tn antigen, hemocyanins, keyhole-limpet hemocyanin
27370898	[cancer immunotherapy: rational and recent breakthroughs].	Historical Article;Journal Article;Review	France	Rev Med Interne	2017	antineoplastic agents, cancer vaccines
27260656	immunotherapy of brain cancer.	Journal Article;Review	Switzerland	Oncol Res Treat	2017	antibodies, monoclonal, antineoplastic agents, cancer vaccines
27249772	emerging therapeutic options for her2-positive breast cancer.	Journal Article;Review	United States of America	Am Soc Clin Oncol Educ Book	2017	antibodies, monoclonal, humanized, cancer vaccines, protein kinase inhibitors, quinazolines, lapatinib, maytansine, erbb2 protein, human, receptor, erbb-2, trastuzumab, ado-trastuzumab emtansine
27164542	a novel liposomal recombinant lipoimmunogen enhances anti-tumor immunity.	Journal Article;Research Support, Non-U.S. Gov't	Netherlands	J Control Release	2017	allergens, cancer vaccines, fatty acids, monounsaturated, lipoproteins, liposomes, papillomavirus e7 proteins, quaternary ammonium compounds, reactive oxygen species, recombinant proteins, ovalbumin, 1,2-dioleoyloxy-3-(trimethylammonium)propane
27120156	a single injection of anti-hiv-1 antibodies protects against repeated shiv challenges.	Journal Article;Research Support, N.I.H., Extramural;Research Support, N.I.H., Intramural;Research Support, Non-U.S. Gov't	United Kingdom	Nature	2016	aids vaccines, antibodies, monoclonal, antibodies, neutralizing, hiv antibodies, immunoglobulin fc fragments, saids vaccines
26910836	salmonella vnp20009-mediated rna interference of abcb5 moderated chemoresistance of melanoma stem cell and suppressed tumor growth more potently.	Journal Article	United States of America	Oncotarget	2017	abcb5 protein, mouse, atp binding cassette transporter, subfamily b, atp-binding cassette transporters, antineoplastic agents, alkylating, bacterial vaccines, rna, small interfering, vnp 20009, cyclophosphamide
26813865	spontaneous regression of tumour and the role of microbial infection--possibilities for cancer treatment.	Historical Article;Journal Article;Research Support, Non-U.S. Gov't;Review	United Kingdom	Anticancer Drugs	2016	bcg vaccine, bacterial toxins
26619972	helicobacter pylori screening: options and challenges.	Journal Article;Review	United Kingdom	Expert Rev Gastroenterol Hepatol	2016	anti-bacterial agents, bacterial vaccines
29271259	ipilimumab for the treatment of metastatic prostate cancer.	Journal Article;Research Support, Non-U.S. Gov't;Review	United Kingdom	Expert Opin Biol Ther	2018	ctla-4 antigen, ctla4 protein, human, cancer vaccines, ipilimumab
29253115	intratumoral immunotherapy: using the tumor as the remedy.	Journal Article;Review	United Kingdom	Ann Oncol	2018	antibodies, monoclonal, antineoplastic agents, immunological, cancer vaccines
29239194	[immunotherapy of renal cell carcinoma].	Journal Article;Review	Czechia	Klin Onkol	2019	antibodies, monoclonal, antineoplastic agents, immunological, b7-h1 antigen, cd274 protein, human, ctla-4 antigen, ctla4 protein, human, cancer vaccines, cytokines, pdcd1 protein, human, programmed cell death 1 receptor
29145329	new onset of myasthenia gravis after intravesical bacillus calmette-guerin: a case report and literature review.	Case Reports;Journal Article;Review	United States of America	Medicine (Baltimore)	2017	antineoplastic agents, bcg vaccine
29093394	mycobacterium bovis-induced aneurysm after intravesical bacillus calmette-guérin therapy: a case study and literature review.	Case Reports;Journal Article;Review	Japan	Intern Med	2018	anti-bacterial agents, bcg vaccine, tretoquinol
28889718	[reactive arthritis during the second course of intravesical bcg therapy requiring administration of methotrexate : a case report].	Case Reports;Journal Article;Review	Japan	Hinyokika Kiyo	2018	bcg vaccine, methotrexate
28882429	natural killer cells unleashed: checkpoint receptor blockade and bike/trike utilization in nk-mediated anti-tumor immunotherapy.	Journal Article;Review;Research Support, U.S. Gov't, Non-P.H.S.;Research Support, N.I.H., Extramural	United Kingdom	Semin Immunol	2018	antibodies, monoclonal, cancer vaccines, costimulatory and inhibitory t-cell receptors
28838796	nk cell-based immunotherapy for cancer.	Journal Article;Review;Research Support, Non-U.S. Gov't	United Kingdom	Semin Immunol	2018	antibodies, monoclonal, cancer vaccines, costimulatory and inhibitory t-cell receptors, cytokines
28759386	preventive therapy for cancer.	Journal Article;Review	United Kingdom	Lancet Oncol	2017	anti-inflammatory agents, non-steroidal, anticarcinogenic agents, aromatase inhibitors, contraceptives, oral, estrogen antagonists, hepatitis b vaccines, papillomavirus vaccines, tamoxifen, aspirin
28699537	recent advances in polymeric nanosystems for treating cutaneous melanoma and its metastasis.	Journal Article;Research Support, Non-U.S. Gov't;Review	United Arab Emirates	Curr Pharm Des	2019	cancer vaccines, polymers
28537884	a cancer vaccine based on fluorine-modified sialyl-tn induces robust immune responses in a murine model.	Journal Article	United States of America	Oncotarget	2018	adjuvants, immunologic, antigens, tumor-associated, carbohydrate, cancer vaccines, sialosyl-tn antigen, sialyl-tn antigen-keyhole-limpet hemocyanin conjugate, fluorine
28201977	targeting the immune niche within the bone marrow microenvironment: the rise of immunotherapy in multiple myeloma.	Journal Article;Review	Netherlands	Curr Cancer Drug Targets	2018	antibodies, monoclonal, antineoplastic agents, cancer vaccines, membrane glycoproteins, slamf7 protein, human, signaling lymphocytic activation molecule family, daratumumab, cd38 protein, human, adp-ribosyl cyclase 1
28174424	targeting a2 adenosine receptors in cancer.	Journal Article;Review;Research Support, Non-U.S. Gov't	United States of America	Immunol Cell Biol	2018	adenosine a2 receptor antagonists, antibodies, monoclonal, antigens, cd, antineoplastic agents, cancer vaccines, costimulatory and inhibitory t-cell receptors, receptors, adenosine a2, 5'-nucleotidase, apyrase, cd39 antigen
27902496	final results of the phase iii uro-bcg 4 multicenter study: efficacy and tolerance of one-third dose bcg maintenance in nonmuscle invasive bladder cancer.	Clinical Trial, Phase III;Journal Article;Multicenter Study;Randomized Controlled Trial	United Kingdom	Anticancer Drugs	2017	bcg vaccine
27775991	irradiated vegf164-modified tumor cell vaccine protected mice from the parental tumor challenge.	Journal Article;Research Support, Non-U.S. Gov't	United Kingdom	Anticancer Drugs	2017	cancer vaccines, vascular endothelial growth factor a, vascular endothelial growth factor a, mouse
30553527	immunotherapy in acute myeloid leukemia and myelodysplastic syndromes: the dawn of a new era?	Journal Article;Research Support, N.I.H., Extramural;Review	United Kingdom	Blood Rev	2019	antineoplastic agents, immunological, biomarkers, cancer vaccines
30528617	adverse reactions to drugs and biologics in patients with clonal mast cell disorders: a work group report of the mast cells disorder committee, american academy of allergy, asthma & immunology.	Journal Article;Research Support, N.I.H., Intramural;Review	United States of America	J Allergy Clin Immunol	2020	anesthetics, anti-bacterial agents, anti-inflammatory agents, non-steroidal, antibodies, monoclonal, biological products, contrast media, vaccines, venoms
30421598	bacillus calmette-guérin unresponsiveness in non-muscle-invasive bladder cancer patients: what the urologists should know.	Journal Article;Review	Italy	Minerva Urol Nefrol	2019	bcg vaccine
30270039	the mevalonate pathway is a druggable target for vaccine adjuvant discovery.	Journal Article;Research Support, Non-U.S. Gov't	United States of America	Cell	2019	adjuvants, immunologic, cancer vaccines, diphosphonates, hydroxymethylglutaryl-coa reductase inhibitors, rab5 gtp-binding proteins, mevalonic acid
30242022	immunotherapy targeting hpv16/18 generates potent immune responses in hpv-associated head and neck cancer.	Clinical Trial, Phase I;Clinical Trial, Phase II;Journal Article;Research Support, N.I.H., Extramural	United States of America	Clin Cancer Res	2020	antigens, viral, tumor, dna-binding proteins, e6 protein, human papillomavirus type 16, e6 protein, human papillomavirus type 18, ifng protein, human, medi0457, oncogene proteins, viral, pdcd1 protein, human, papillomavirus e7 proteins, papillomavirus vaccines, programmed cell death 1 receptor, repressor proteins, interferon-gamma
30081947	white paper on microbial anti-cancer therapy and prevention.	Journal Article;Review	United Kingdom	J Immunother Cancer	2019	cancer vaccines
29856772	synthetic vaccine particles for durable cytolytic t lymphocyte responses and anti-tumor immunotherapy.	Journal Article;Research Support, Non-U.S. Gov't	United States of America	PLoS One	2018	cancer vaccines, papillomavirus e7 proteins, toll-like receptors, vaccines, synthetic, oncogene protein e7, human papillomavirus type 16
29800696	an in silico study: novel targets for potential drug and vaccine design against drug resistant h. pylori.	Journal Article	United Kingdom	Microb Pathog	2018	anti-bacterial agents, bacterial vaccines
29661145	therapeutic cancer vaccine: phase i clinical tolerance study of hu-rhegf-rp64k/mont in patients with newly diagnosed advanced non-small cell lung cancer.	Clinical Trial, Phase I;Journal Article;Research Support, Non-U.S. Gov't	United Kingdom	BMC Immunol	2019	antibodies, neutralizing, cancer vaccines, epidermal growth factor
29554149	a mouse model for evaluation of efficacy and concomitant toxicity of anti-human cxcr4 therapeutics.	Journal Article;Research Support, Non-U.S. Gov't	United States of America	PLoS One	2018	antibodies, monoclonal, cxcr4 protein, human, cancer vaccines, receptors, cxcr4
29408560	plants as sources of natural and recombinant anti-cancer agents.	Journal Article;Research Support, Non-U.S. Gov't;Review	United Kingdom	Biotechnol Adv	2019	antibodies, monoclonal, antineoplastic agents, cancer vaccines, lectins, recombinant proteins
29329556	cancer immunotherapy beyond immune checkpoint inhibitors.	Journal Article;Review	United Kingdom	J Hematol Oncol	2019	antineoplastic agents, immunological, cancer vaccines, immunoconjugates
31824511	harnessing the immunomodulatory properties of bacterial ghosts to boost the anti-mycobacterial protective immunity.	Journal Article;Research Support, Non-U.S. Gov't	Switzerland	Front Immunol	2020	cytokines, lipopolysaccharides, tlr4 protein, mouse, toll-like receptor 4, tuberculosis vaccines
31711964	disseminated bacillus calmette-guérin (bcg) infection with pulmonary and renal involvement: a rare complication of bcg immunotherapy. a case report and narrative review.	Case Reports;Journal Article;Review	United States of America	Pulmonology	2021	adjuvants, immunologic, adrenal cortex hormones, antitubercular agents, bcg vaccine
31693710	indomethacin enhances anti-tumor efficacy of a muc1 peptide vaccine against breast cancer in muc1 transgenic mice.	Journal Article;Research Support, Non-U.S. Gov't;Research Support, U.S. Gov't, Non-P.H.S.	United States of America	PLoS One	2020	cancer vaccines, cyclooxygenase inhibitors, muc1 protein, human, mucin-1, vaccines, subunit, muc1 protein, mouse, indomethacin
31620858	lenalidomide improves the therapeutic effect of an interferon-α-dendritic cell-based lymphoma vaccine.	Journal Article	Germany	Cancer Immunol Immunother	2019	cancer vaccines, immunologic factors, interferon-alpha, lenalidomide
31473314	ph-sensitive and specific ligand-conjugated chitosan nanogels for efficient drug delivery.	Journal Article;Review	Netherlands	Int J Biol Macromol	2020	antineoplastic agents, drug carriers, nanogels, vaccines, chitosan
31443756	can intravesical application of paracetamol benefit the chemotherapy treatment of bladder cancer?	Journal Article	United States of America	Med Hypotheses	2020	anti-inflammatory agents, non-steroidal, bcg vaccine, carcinogens, environmental, cyclooxygenase 2 inhibitors, neoplasm proteins, acetaminophen, cyclooxygenase 2
31402591	competing biomedical hiv prevention strategies: potential cost-effectiveness of hiv vaccines and prep in seattle, wa.	Journal Article;Research Support, N.I.H., Extramural;Research Support, Non-U.S. Gov't;Research Support, U.S. Gov't, P.H.S.	Switzerland	J Int AIDS Soc	2020	aids vaccines, anti-hiv agents
31185250	induction of anti-cancer t cell immunity by in situ vaccination using systemically administered nanomedicines.	Journal Article;Research Support, N.I.H., Extramural;Research Support, Non-U.S. Gov't;Research Support, U.S. Gov't, Non-P.H.S.;Review	Ireland	Cancer Lett	2020	adjuvants, immunologic, cancer vaccines
31060324	nanostructured sl9-cpg lipovaccines elicit immune response for the treatment of melanoma.	Journal Article	Switzerland	Int J Mol Sci	2019	cancer vaccines, cytokines, peptides, carboxyphenylglycine, glycine
30888149	smart ph-responsive nanocube-controlled delivery of dna vaccine and chemotherapeutic drugs for chemoimmunotherapy.	Journal Article	United States of America	ACS Appl Mater Interfaces	2019	cancer vaccines, drug carriers, vaccines, dna, doxorubicin, ovalbumin
30870228	a systematic review of preventive and therapeutic options for symptoms of cystitis in patients with bladder cancer receiving intravesical bacillus calmette-guérin immunotherapy.	Journal Article;Systematic Review	United Kingdom	Anticancer Drugs	2020	adjuvants, immunologic, bcg vaccine, hyaluronic acid, chondroitin sulfates
30723469	vaccine strategies to improve anti-cancer cellular immune responses.	Journal Article;Research Support, Non-U.S. Gov't;Review	Switzerland	Front Immunol	2019	adjuvants, immunologic, antigens, neoplasm, cancer vaccines, ligands, toll-like receptors
30683446	management of infectious complications in multiple myeloma patients: expert panel consensus-based recommendations.	Journal Article;Research Support, Non-U.S. Gov't;Review	United Kingdom	Blood Rev	2019	anti-infective agents, immunoglobulins, intravenous, vaccines
33254489	advanced drug delivery systems can assist in managing influenza virus infection: a hypothesis.	Journal Article	United States of America	Med Hypotheses	2021	antiviral agents, influenza vaccines
33123161	immunotherapy for ovarian cancer: adjuvant, combination, and neoadjuvant.	Journal Article;Research Support, Non-U.S. Gov't;Review	Switzerland	Front Immunol	2021	cancer vaccines, immune checkpoint inhibitors
33058931	lymphatic immunomodulation using engineered drug delivery systems for cancer immunotherapy.	Journal Article;Research Support, N.I.H., Extramural;Research Support, Non-U.S. Gov't;Research Support, U.S. Gov't, Non-P.H.S.;Systematic Review	Netherlands	Adv Drug Deliv Rev	2021	adjuvants, immunologic, angiogenesis inhibitors, antineoplastic agents, immunological, cancer vaccines, delayed-action preparations, drug implants, immune checkpoint inhibitors, lipids, proteins
32977938	[predictable toxicities with futures immunotherapies or combinations].	Journal Article;Review	France	Bull Cancer	2020	antineoplastic agents, antineoplastic agents, immunological, cancer vaccines, drug combinations
32808760	nanoscale metal-organic frameworks for cancer immunotherapy.	Journal Article;Research Support, N.I.H., Extramural;Research Support, Non-U.S. Gov't	United States of America	Acc Chem Res	2021	antineoplastic agents, biocompatible materials, cancer vaccines, metal-organic frameworks, photosensitizing agents, reactive oxygen species
32739740	immune defence to invasive fungal infections: a comprehensive review.	Journal Article;Review	France	Biomed Pharmacother	2021	antifungal agents, vaccines
32425949	nanoparticle-based immunoengineered approaches for combating hiv.	Journal Article;Research Support, N.I.H., Extramural;Research Support, Non-U.S. Gov't;Review	Switzerland	Front Immunol	2021	aids vaccines, anti-hiv agents
32395825	anti-epidermal growth factor receptor therapy for glioblastoma in adults.	Journal Article;Meta-Analysis;Systematic Review	United Kingdom	Cochrane Database Syst Rev	2020	antibodies, monoclonal, antineoplastic agents, antineoplastic agents, immunological, cancer vaccines, protein kinase inhibitors, erbb receptors, protein-tyrosine kinases
32357825	the apoptosis mechanism of epirubicin combined with bcg on human bladder cancer cells.	Journal Article;Research Support, Non-U.S. Gov't	Netherlands	Anticancer Agents Med Chem	2021	antineoplastic agents, bcg vaccine, epirubicin
32299572	chitosan-based colloidal polyelectrolyte complexes for drug delivery: a review.	Journal Article;Review	United Kingdom	Carbohydr Polym	2021	antineoplastic agents, antiviral agents, drug carriers, insulin, polyelectrolytes, vaccines, chitosan
32276088	multi-functional nanocomplex codelivery of trp2 and r837 to activate melanoma-specific immunity.	Journal Article	Netherlands	Int J Pharm	2021	adjuvants, immunologic, alginates, cancer vaccines, cytokines, drug carriers, lectins, c-type, mannose receptor, mannose-binding lectins, membrane proteins, peptide fragments, receptors, cell surface, beta-cyclodextrins, peptide svydffvwl, imiquimod, mannose
32105293	immune response following quadrivalent human papillomavirus vaccination in women after hematopoietic allogeneic stem cell transplant: a nonrandomized clinical trial.	Journal Article	United States of America	JAMA Oncol	2021	papillomavirus vaccines
32090643	the up-to-date role of biologics for the treatment of chronic lymphocytic leukemia.	Journal Article;Research Support, Non-U.S. Gov't;Review	United Kingdom	Expert Opin Biol Ther	2021	antibodies, monoclonal, biological products, cancer vaccines, immune checkpoint inhibitors, rituximab
31989142	remodeling the fibrotic tumor microenvironment of desmoplastic melanoma to facilitate vaccine immunotherapy.	Journal Article	United Kingdom	Nanoscale	2020	cancer vaccines, sunitinib
31544708	telomerase biology associations offer keys to cancer and aging therapeutics.	Journal Article;Review	United Arab Emirates	Curr Aging Sci	2021	cancer vaccines, peptide fragments, gv1001 peptide, tert protein, human, telomerase
29173146	recent advances in peptide-based approaches for cancer treatment.	Journal Article;Review	United Arab Emirates	Curr Med Chem	2020	peptides, proteins, vaccines, subunit
34964270	short-term safety of an anti-severe acute respiratory syndrome coronavirus 2 messenger rna vaccine for patients with advanced lung cancer treated with anticancer drugs: a multicenter, prospective, observational study.	Journal Article;Multicenter Study;Observational Study;Research Support, Non-U.S. Gov't	Singapore	Thorac Cancer	2022	antineoplastic agents, covid-19 vaccines, vaccines, synthetic, mrna vaccines, bnt162 vaccine
34897821	immunogenicity and safety of anti-sars-cov-2 bnt162b2 vaccine in psoriasis patients treated with biologic drugs.	Letter	United Kingdom	J Eur Acad Dermatol Venereol	2022	antibodies, viral, biological products, covid-19 vaccines, bnt162 vaccine
34874513	emerging immunological strategies: recent advances and future directions.	Journal Article;Review	China	Front Med	2022	antibodies, bispecific, cancer vaccines, receptors, chimeric antigen
34779631	engineered nanovaccine targeting clec9a+ dendritic cells remarkably enhances the cancer immunotherapy effects of sting agonist.	Journal Article;Research Support, Non-U.S. Gov't	United States of America	Nano Lett	2022	antigens, neoplasm, clec9a protein, human, cancer vaccines, lectins, c-type, membrane proteins, receptors, mitogen, sting1 protein, human
34710529	oral nanomedicine for modulating immunity, intestinal barrier functions, and gut microbiome.	Journal Article;Research Support, N.I.H., Extramural;Research Support, Non-U.S. Gov't;Review	Netherlands	Adv Drug Deliv Rev	2022	anti-inflammatory agents, nanoparticle drug delivery system, vaccines
34677721	covid and lung cancer.	Journal Article;Review	United States of America	Curr Oncol Rep	2021	antineoplastic agents, covid-19 vaccines
34607105	bio-vehicles of cytotoxic drugs for delivery to tumor specific targets for cancer precision therapy.	Journal Article;Review	France	Biomed Pharmacother	2022	antineoplastic agents, cancer vaccines, drug carriers
34519259	drug repositioning against covid-19: a first line treatment.	Journal Article	United Kingdom	J Biomol Struct Dyn	2022	covid-19 vaccines, antiviral agents, protease inhibitors
34492260	antibody responses to the sars-cov-2 vaccine in individuals with various inborn errors of immunity.	Journal Article;Research Support, N.I.H., Intramural	United States of America	J Allergy Clin Immunol	2021	antibodies, viral, covid-19 vaccines, coronavirus nucleocapsid proteins, immunoglobulin g, immunosuppressive agents, phosphoproteins, spike glycoprotein, coronavirus, nucleocapsid phosphoprotein, sars-cov-2, rituximab
34492238	quercetin as an antiviral agent inhibits the pseudorabies virus in vitro and in vivo.	Journal Article;Research Support, Non-U.S. Gov't	Netherlands	Virus Res	2022	antiviral agents, pseudorabies vaccines, quercetin
34326688	emerging significance and therapeutic potential of extracellular vesicles.	Journal Article;Research Support, Non-U.S. Gov't;Review	Australia	Int J Biol Sci	2022	antineoplastic agents, cancer vaccines
34224797	inhibition of topoisomerase i shapes antitumor immunity through the induction of monocyte-derived dendritic cells.	Journal Article;Research Support, Non-U.S. Gov't	Ireland	Cancer Lett	2022	antigens, ly, cd11c antigen, cancer vaccines, ly-6c antigen, mouse, receptors, igg, topoisomerase i inhibitors, topotecan
34125308	prostate cancer immunotherapy-finally in from the cold?	Journal Article;Review	United States of America	Curr Oncol Rep	2022	cancer vaccines, tissue extracts
34110632	assessment of drugs approved by public knowledge-based applications (kouchi-shinsei) during the last two decades in japan.	Journal Article;Research Support, Non-U.S. Gov't	United States of America	Clin Pharmacol Ther	2021	anti-infective agents, antineoplastic agents, cardiovascular agents, central nervous system agents, dosage forms, gastrointestinal agents, prescription drugs, radiopharmaceuticals, urological agents, vaccines
34064926	sex hormone receptor signaling in bladder cancer: a potential target for enhancing the efficacy of conventional non-surgical therapy.	Journal Article;Review	Switzerland	Cells	2021	ar protein, human, androgen antagonists, antineoplastic agents, bcg vaccine, estrogen receptor beta, gonadal steroid hormones, receptors, androgen, receptors, estrogen, cisplatin
34044935	strategies to load therapeutics into polysaccharide-based nanogels with a focus on microfluidics: a review.	Journal Article;Review	United Kingdom	Carbohydr Polym	2021	adjuvants, immunologic, drug carriers, nanogels, polysaccharides, vaccines, synthetic
33913026	reactive arthritis following bacillus calmette-guerin therapy for bladder cancer: a systematic literature review.	Journal Article;Review;Systematic Review	United States of America	Curr Rheumatol Rep	2021	bcg vaccine, phb2 protein, human, prohibitins
33818952	the rapid development and early success of covid 19 vaccines have raised hopes for accelerating the cancer treatment mechanism.	Editorial	Iran	Arch Razi Inst	2021	covid-19 vaccines, cancer vaccines, rna, messenger, vaccines, synthetic
33760188	a combination of pd‑1/pd‑l1 inhibitors: the prospect of overcoming the weakness of tumor immunotherapy (review).	Journal Article;Review	Greece	Mol Med Rep	2021	b7-h1 antigen, cd274 protein, human, cancer vaccines, immune checkpoint inhibitors, pdcd1 protein, human, programmed cell death 1 receptor
33751394	neonatal hepatitis b vaccination protects mature adults from occult virus infection.	Journal Article	United States of America	Hepatol Int	2021	dna, viral, hepatitis b antibodies, hepatitis b surface antigens, hepatitis b vaccines
33593376	mrna vaccine: a potential therapeutic strategy.	Journal Article;Research Support, Non-U.S. Gov't;Review	United Kingdom	Mol Cancer	2021	vaccines, synthetic
33467522	a global review on short peptides: frontiers and perspectives.	Journal Article;Review	Switzerland	Molecules	2021	amino acids, anti-infective agents, antiviral agents, cosmeceuticals, lipid bilayers, peptides, vaccines, subunit, lactoferrin
33400058	recent developments on therapeutic and diagnostic approaches for covid-19.	Journal Article;Research Support, N.I.H., Extramural;Review	United States of America	AAPS J	2021	antiviral agents, covid-19 vaccines
33208071	recent advances in therapeutic peptides for breast cancer treatment.	Journal Article;Review	United Arab Emirates	Curr Protein Pept Sci	2021	antineoplastic agents, brca1 protein, brca1 protein, human, brca2 protein, brca2 protein, human, cancer vaccines, cell-penetrating peptides, neoplasm proteins, proto-oncogene proteins c-bcl-2, vaccines, subunit, matrix metalloproteinases
32932278	inhibition of melanoma by survivin-specific lymphocytes combined with ccl17 and granulocyte-macrophage colony-stimulating factor in a mouse syngeneic model.	Journal Article;Research Support, Non-U.S. Gov't	United Kingdom	Anticancer Drugs	2021	antigens, neoplasm, cancer vaccines, chemokine ccl17, survivin, granulocyte-macrophage colony-stimulating factor
36899527	dissection of tumor antigens and immune landscape in clear cell renal cell carcinoma: preconditions for development and precision medicine of mrna vaccine.	Journal Article;Research Support, Non-U.S. Gov't	United States of America	Math Biosci Eng	2023	antigens, neoplasm, cancer vaccines, rna, messenger
36404396	safety of anti-sars-cov-2 messenger rna vaccine in lung cancer patients undergoing anticancer chemotherapy: a multicenter, prospective, observational, patient-reported outcome study.	Observational Study;Multicenter Study;Journal Article	Singapore	Thorac Cancer	2023	covid-19 vaccines, bnt162 vaccine, cytotoxins
36251481	management of patients with lymphoma and covid-19: narrative review and evidence-based practical recommendations.	Journal Article;Review	United Kingdom	Hematol Oncol	2023	covid-19 vaccines, antiviral agents, antibodies, monoclonal
36190156	covid-19: a viewpoint from hepatic perspective.	Journal Article;Review	Germany	Horm Mol Biol Clin Investig	2023	covid-19 vaccines, antiviral agents
36064102	combination therapy between prophylactic and therapeutic human papillomavirus (hpv) vaccines with special emphasis on implementation of nanotechnology.	Journal Article;Review	United Kingdom	Microb Pathog	2022	papillomavirus vaccines
35914614	nanoparticulate drugs and vaccines: breakthroughs and bottlenecks of repurposing in breast cancer.	Journal Article;Review	Netherlands	J Control Release	2022	pharmaceutical preparations, vaccines
35816893	radiation recall dermatitis induced by covid-19 vaccination in breast cancer patients treated with postoperative radiation therapy.	Journal Article;Observational Study	Netherlands	Breast	2022	covid-19 vaccines
35796247	spatial delivery of immune cues to lymph nodes to define therapeutic outcomes in cancer vaccination.	Journal Article	United Kingdom	Biomater Sci	2022	cancer vaccines
35763647	immune response after 2 doses of bnt162b2 mrna covid-19 vaccinations in children and adolescents with cancer and hematologic diseases.	Journal Article	Thailand	Asian Pac J Cancer Prev	2022	antibodies, viral, covid-19 vaccines, rna, messenger, viral vaccines, bnt162 vaccine
35736195	antitumor properties of epitope-specific engineered vaccine in murine model of melanoma.	Journal Article	Switzerland	Mar Drugs	2022	cancer vaccines, epitopes, hemocyanins
35703113	a phase ii clinical trial of neoadjuvant sasanlimab and stereotactic body radiation therapy as an in situ vaccine for cisplatin-ineligible mibc: the rad vaccine mibc trial.	Journal Article;Clinical Trial Protocol	United Kingdom	Future Oncol	2022	antibodies, monoclonal, humanized, immune checkpoint inhibitors, vaccines, cisplatin
35666131	bioengineered nanogels for cancer immunotherapy.	Journal Article;Review	United Kingdom	Chem Soc Rev	2022	cancer vaccines, nanogels
35546175	seroconversion to mrna sars-cov-2 vaccines in patients with autoimmune cytopenias and bone marrow failures.	Journal Article	United Kingdom	Sci Rep	2022	covid-19 vaccines, rna, messenger, vaccines
35450063	advances in pathogenesis, progression, potential targets and targeted therapeutic strategies in sars-cov-2-induced covid-19.	Journal Article;Review;Research Support, Non-U.S. Gov't	Switzerland	Front Immunol	2022	vaccines
35418381	reactive arthritis following treatment with intravesical bacillus calmette-guerin for papillary carcinoma of bladder.	Case Reports;Journal Article	United Kingdom	BMJ Case Rep	2022	anti-inflammatory agents, non-steroidal, antirheumatic agents, bcg vaccine, glucocorticoids
35232337	covid-19 effects on geriatric population and failures of aminoquinoline therapy: compilation of studies from eu, usa, and china; safety and efficacy of vaccines in the prevention and treatment of covid-19.	Journal Article;Review	United Arab Emirates	Curr Med Chem	2022	antiviral agents, covid-19 vaccines, vaccines, hydroxychloroquine, chloroquine
35125314	[guidelines from the cancer (cc-afu) and infection disease (ci-afu) committees of the french association of urology for the management of adverse events and complications of bcg].	Journal Article	France	Prog Urol	2022	adjuvants, immunologic, bcg vaccine
35123676	covid-19 vaccine-induced antibody responses in immunosuppressed patients with inflammatory bowel disease (vip): a multicentre, prospective, case-control study.	Journal Article;Multicenter Study;Research Support, Non-U.S. Gov't	Netherlands	Lancet Gastroenterol Hepatol	2022	covid-19 vaccines, chadox1 ncov-19, bnt162 vaccine
35015785	combination therapy for mcrpc with immune checkpoint inhibitors, adt and vaccine: a mathematical model.	Journal Article;Research Support, Non-U.S. Gov't	United States of America	PLoS One	2022	androgen antagonists, cancer vaccines, immune checkpoint inhibitors
34927502	hpv-induced cancers: preclinical therapeutic advancements.	Journal Article	United Kingdom	Expert Opin Investig Drugs	2022	papillomavirus vaccines
38155275	unravelling the cellular response to the sars-cov-2 vaccine in inflammatory bowel disease patients on biologic drugs.	Observational Study;Journal Article	United Kingdom	Sci Rep	2024	covid-19 vaccines, tumor necrosis factor inhibitors, immunoglobulin g
38042374	co-delivery of oxaliplatin prodrug liposomes with bacillus calmette-guérin for chemo-immunotherapy of orthotopic bladder cancer.	Journal Article;Research Support, Non-U.S. Gov't	Netherlands	J Control Release	2024	bcg vaccine, oxaliplatin, liposomes, prodrugs, adjuvants, immunologic
37936697	application of toll-like receptors (tlrs) and their agonists in cancer vaccines and immunotherapy.	Journal Article;Review;Research Support, N.I.H., Intramural	Switzerland	Front Immunol	2023	cancer vaccines, mannans, toll-like receptors, adjuvants, immunologic
37878494	immunogenicity assessment of elder hepatocellular carcinoma patients after inactivated whole-virion sars-cov-2 vaccination.	Journal Article;Research Support, Non-U.S. Gov't	United Kingdom	Expert Rev Vaccines	2023	covid-19 vaccines, antibodies, neutralizing, immunoglobulin g, antibodies, viral
37594915	united states' regulatory approved pharmacotherapies for nuclear reactor explosions and anthrax-associated bioterrorism.	Journal Article;Review	United Kingdom	Expert Opin Drug Saf	2023	anthrax vaccines, anti-bacterial agents, granulocyte colony-stimulating factor
37535995	natural and synthetic drugs and formulations for intravaginal hpv clearance.	Journal Article;Review	United Kingdom	J Infect Public Health	2023	synthetic drugs, papillomavirus vaccines
37231262	an engineered influenza virus to deliver antigens for lung cancer vaccination.	Journal Article	United States of America	Nat Biotechnol	2024	cancer vaccines, antigens, peptides, antigens, neoplasm
37207199	risk factors and characteristics influencing humoral response to covid-19 vaccination in patients after allogeneic stem cell transplantation.	Journal Article	Switzerland	Front Immunol	2023	covid-19 vaccines, rna, viral, immunoglobulin g
37138279	antibody response to sars-cov-2 wt and omicron ba.4/5 of inactivated covid-19 vaccine in patients with lung cancer after second and booster immunization.	Letter;Research Support, Non-U.S. Gov't	United Kingdom	J Hematol Oncol	2023	covid-19 vaccines, antibodies, neutralizing, antibodies, viral, immunoglobulin g
37130545	algorithm for optimized mrna design improves stability and immunogenicity.	Journal Article	United Kingdom	Nature	2023	codon, covid-19 vaccines, mrna vaccines, rna, messenger, spike protein, sars-cov-2
37116288	neo-adjuvant immunotherapies: bladder cancer as a platform for drug development targeting mucosal immunity.	Journal Article	United Kingdom	Eur J Cancer	2023	bcg vaccine, adjuvants, immunologic
37102222	humoral and cellular immune response to second and third severe acute respiratory syndrome coronavirus 2 mrna vaccine in patients with plasma cell dyscrasia.	Journal Article;Research Support, Non-U.S. Gov't	United States of America	Cancer Med	2023	vaccines, antibodies, monoclonal, antibodies, viral, immunoglobulin g
36781746	from olive oil emulsions to covid-19 vaccines: liposomes came first.	Review;Journal Article	United States of America	Methods Mol Biol	2023	liposomes, covid-19 vaccines, olive oil, emulsions
36692548	her2/neu-based vaccination with li-key hybrid, gm-csf immunoadjuvant and trastuzumab as a potent triple-negative breast cancer treatment.	Journal Article;Review	Germany	J Cancer Res Clin Oncol	2023	trastuzumab, granulocyte-macrophage colony-stimulating factor, adjuvants, immunologic, receptor, erbb-2, epitopes, vaccines, cancer vaccines
36689836	natural peptides for immunological regulation in cancer therapy: mechanism, facts and perspectives.	Journal Article;Review	France	Biomed Pharmacother	2023	peptides, cancer vaccines
36154608	gene therapy cargoes based on viral vector delivery.	Journal Article	United Arab Emirates	Curr Gene Ther	2023	covid-19 vaccines
39620227	prospects of anti-gd2 immunotherapy for retinoblastoma.	Journal Article;Review	Switzerland	Front Immunol	2024	gangliosides, antibodies, monoclonal, ganglioside, gd2, cancer vaccines, sialogangliosides, dinutuximab, receptors, chimeric antigen
39609851	personalized nanovaccines for treating solid cancer metastases.	Journal Article;Review	United Kingdom	J Hematol Oncol	2024	cancer vaccines, nanovaccines
39608442	chemoresistance-motility signature of molecular evolution to chemotherapy in non-muscle-invasive bladder cancer and its clinical implications.	Journal Article	Ireland	Cancer Lett	2024	gemcitabine, deoxycytidine, bcg vaccine
39325256	personalized neoantigen cancer vaccines: current progression, challenges and a bright future.	Journal Article;Review	Italy	Clin Exp Med	2024	cancer vaccines, antigens, neoplasm
39236628	a carrier-free nanovaccine combined with cancer immunotherapy overcomes gemcitabine resistance.	Journal Article	Netherlands	Biomaterials	2024	gemcitabine, deoxycytidine, cancer vaccines, resiquimod, imidazoles, antigens, neoplasm, nanovaccines
39174487	altered epitopes enhance macrophage-mediated anti-tumour immunity to low-immunogenic tumour mutations.	Journal Article	United Kingdom	Immunology	2024	cancer vaccines, antigens, neoplasm, epitopes, epitopes, t-lymphocyte, hla-a2 antigen
39168022	flt3 ligand augments immune responses to soluble pd1-based dna vaccine via expansion of type 1 conventional dcs.	Journal Article	Netherlands	Int Immunopharmacol	2024	flt3 ligand protein, vaccines, dna, programmed cell death 1 receptor, cancer vaccines, membrane proteins, pdcd1 protein, mouse
39148154	sulfate radical based in situ vaccine boosts systemic antitumor immunity via concurrent activation of necroptosis and sting pathway.	Journal Article	Germany	Adv Mater	2024	cancer vaccines, sulfates, membrane proteins, manganese
39067792	identification of a novel dec-205 binding peptide to develop dendritic cell-targeting nanovaccine for cancer immunotherapy.	Journal Article	Netherlands	J Control Release	2024	cancer vaccines, dec-205 receptor, lectins, c-type, receptors, cell surface, peptides, minor histocompatibility antigens, ovalbumin, antigens, cd, polylactic acid-polyglycolic acid copolymer, nanovaccines
39054611	an immunomodulator-boosted lactococcus lactis platform for enhanced in situ tumor vaccine.	Journal Article	Germany	Adv Healthc Mater	2024	cancer vaccines, immunomodulating agents, resiquimod, imidazoles, immunologic factors
38942604	senescent cell-derived vaccines: a new concept towards an immune response against cancer and aging?	Journal Article;Review;Research Support, Non-U.S. Gov't	United States of America	Aging (Albany NY)	2024	cancer vaccines
38866088	recurrent cardiac tamponade following coronavirus disease 2019 mrna vaccination: a case report.	Case Reports;Journal Article	United States of America	Cardiovasc Pathol	2024	2019-ncov vaccine mrna-1273, covid-19 vaccines
38837354	immune responses and reinfection of sars-cov-2 omicron variant in patients with lung cancer.	Journal Article	United States of America	Int J Cancer	2024	antibodies, viral, antibodies, neutralizing, covid-19 vaccines, immunoglobulin g
38795934	nanobody-liposomes as novel cancer vaccine platform to efficiently stimulate t cell immunity.	Journal Article	Netherlands	Int J Pharm	2024	liposomes, cancer vaccines, single-domain antibodies, antigens, neoplasm
38677595	sars-cov-2 evolution has increased resistance to monoclonal antibodies and first-generation covid-19 vaccines: is there a future therapeutic role for soluble ace2 receptors for covid-19?	Journal Article;Review	Netherlands	Antiviral Res	2024	covid-19 vaccines, angiotensin-converting enzyme 2, antibodies, monoclonal, ace2 protein, human, antibodies, viral, antibodies, neutralizing
38622939	review of covid-19 therapeutics by mechanism: from discovery to approval.	Journal Article;Review	South Korea	J Korean Med Sci	2024	covid-19 vaccines, antiviral agents, antibodies, viral, pharmaceutical preparations
38528670	all-trans-retinoic acid-adjuvanted mrna vaccine induces mucosal anti-tumor immune responses for treating colorectal cancer.	Journal Article	Germany	Adv Sci (Weinh)	2024	tretinoin, cancer vaccines, rna, messenger, mrna vaccines, adjuvants, immunologic
38417905	the tumor growth inhibitory effect of a standardized extract of cultured lentinula edodes mycelia using patient derived xenograft model.	Journal Article	Japan	Biol Pharm Bull	2024	bcg vaccine
38372808	vnp20009-abvec-igκ-miip suppresses ovarian cancer progression by modulating ras/mek/erk signaling pathway.	Journal Article	Germany	Appl Microbiol Biotechnol	2024	vnp 20009, phosphatidylinositol 3-kinases, mitogen-activated protein kinase kinases, bacterial vaccines
